# Supplementary material for: Prevalence of dental caries in the primary, mixed and permanent dentitions in Nigeria: A systematic review and meta-analysis
Source: PLoS One. 2026 Jun 1;21(6):e0349112. doi: 10.1371/journal.pone.0349112 (PMC13225390; doi:10.1371/journal.pone.0349112)
Supplement: S3 File — (XLSX) [file pone.0349112.s003.xlsx]

## Sheet: Oral Study 1
	Date Screened	Title	Published Year	Study	Reasons for exclusion
1	Jan-Feb, 2024	Nutritional status and dental caries in a large sample of 4-and 5-year-old South African children	2000	Cleaton-Jones 2000	Not conducted in Nigeria
2	Jan-Feb, 2024	Periodontal diseases in children and adolescents	2000	Modéer 2000	Did not talk about the prevalence of dental caries
3	Jan-Feb, 2024	Reasons for tooth extraction in a Brazilian population	2000	Jr 2000	Not conducted in Nigeria
4	Jan-Feb, 2024	Dental caries is a preventable infectious disease	2000	Balakrishnan 2000	Not an observational study, Not conducted in Nigeria
5	Jan-Feb, 2024	Dental caries and periodontal conditions among primary school children in Morogoro municipality, Tanzania	2001	Kikwilu 2001	Not conducted in Nigeria
6	Jan-Feb, 2024	Influences of systemic diseases on periodontitis in children and adolescents	2001	Meyle 2001	Not conducted in Nigeria
7	Jan-Feb, 2024	Dietary effects on dental diseases	2001	Sheiham 2001	Not conducted in Nigeria
8	Jan-Feb, 2024	Chewing sticks: timeless natural toothbrushes for oral cleansing	2001	Wu 2001	Not conducted in Nigeria
9	Jan-Feb, 2024	Caries among 3-year-olds in Greater Manchester	2001	Davies 2001	Not conducted in Nigeria
10	Jan-Feb, 2024	Dental fluorosis and caries experience in relation to three different drinking water fluoride levels in South Africa	2001	Grobler 2001	Not conducted in Nigeria
11	Jan-Feb, 2024	Investigation of the association between posterior interproximal contact points and approximal caries in the primary dentition	2001	Jamensky 2001	Did not talk about the prevalence of dental caries, Not conducted in Nigeria
12	Jan-Feb, 2024	Treatment needs for dental caries in pre-and early schoolchildren in Al-Ahsa, Saudi Arabia	2002	Khan 2002	Not conducted in Nigeria
13	Jan-Feb, 2024	Enamel hypoplasia in Danish and Lithuanian late medieval/early modern samples: a possible reflection of child morbidity and mortality patterns	2002	Palubeckaitė 2002	Not conducted in Nigeria
14	Jan-Feb, 2024	Sugars and dental caries	2003	Touger-Decker 2003	Not conducted in Nigeria
15	Jan-Feb, 2024	Association of dental health parameters with oral lesion prevalence in human immunodeficency virus-infected Romanian children	2003	Chen 2003	Not conducted in Nigeria
16	Jan-Feb, 2024	Prevalence and patterns of caries, rampant caries, and oral health in two-to five-year-old children in Saudi Arabia	2003	Al-Malik 2003	Not an observational study
17	Jan-Feb, 2024	Giant Calculus In The Mouth Of Partially Edentulous Woman,(Case Report)	2003	Taiwo 2003	Did not talk about the prevalence of dental caries
18	Jan-Feb, 2024	Diet and dental caries	2003	Moynihan 2003	Not an observational study
19	Jan-Feb, 2024	Oral health in Nigeria	2004	Akpata 2004	Did not talk about the prevalence of dental caries
20	Jan-Feb, 2024	The relationship between dental caries and dental fluorosis in areas with moderate‐and high‐fluoride drinking water in Ethiopia	2004	Wondwossen 2004	Not conducted in Nigeria
21	Jan-Feb, 2024	Oral health status of children and adults in urban and rural areas of Burkina Faso, Africa	2004	Varenne 2004	Not an observational study
22	Jan-Feb, 2024	Diet, nutrition and the prevention of dental diseases	2004	Moynihan 2004	Not conducted in Nigeria
23	Jan-Feb, 2024	Fluoride in Caries treatment and prevention in children: A review	2004	Denloye 2004	Not an observational study
24	Jan-Feb, 2024	Nutrition and oral health in Africa	2004	Enwonwu 2004	Did not talk about the prevalence of dental caries
25	Jan-Feb, 2024	Socio-demographic characteristics and clinical features among patient attending a private paediatric dental clinic in Nairobi, Kenya	2004	Masiga 2004	Not conducted in Nigeria
26	Jan-Feb, 2024	Breastfeeding and early childhood caries: a critical review	2004	Ribeiro 2004	Not an observational study
27	Jan-Feb, 2024	A Review Of Adult Orthodontics–Role Of The General Dental Practitioner	2004	Adeyemi 2004	Not an observational study
28	Jan-Feb, 2024	Prevalence of malocclusion among 12 year-old school children in Lagos State	2004	Koleoso 2004	Did not talk about the prevalence of dental caries
29	Jan-Feb, 2024	Tooth loss in a sub-urban Nigerian population: causes and pattern of mortality revisited	2005	Oginni 2005	Not an observational study
30	Jan-Feb, 2024	Pattern of dental extraction in children in a Nigerian tertiary hospital	2005	Folayan 2005	Did not talk about the prealence of dental caries
31	Jan-Feb, 2024	Prevalence of dental caries and sugar consumption among 6–12-y-old schoolchildren in La Trinidad, Benguet, Philippines	2005	Yabao 2005	Not conducted in Nigeria
32	Jan-Feb, 2024	The prevalence of dental erosion in Nigerian patients with gastro-oesophageal reflux disease	2005	Oginni 2005	Not an observational study
33	Jan-Feb, 2024	Prevalence and severity of malocclusion in adolescent Kuwaitis	2005	Behbehani 2005	Not conducted in Nigeria
34	Jan-Feb, 2024	Malnutrition and dental caries: a review of the literature	2005	Psoter 2005	Not an observational study
35	Jan-Feb, 2024	Prevalence of dental caries among 5-13-year-old children of Mangalore city	2005	Sudha 2005	Not conducted in Nigeria
36	Jan-Feb, 2024	mortality revisited	2005	Oginni 2005	Did not talk about prevalence of dental caries
37	Jan-Feb, 2024	Mandibular facial talon cusp: Case report	2005	Oredugba 2005	Did not talk about prevalence of dental caries
38	Jan-Feb, 2024	Common benign oral soft tissue masses	2005	Esmeili 2005	Review
39	Jan-Feb, 2024	Linear enamel hypoplasia and historical change in a central Australian community	2005	Littleton 2005	study not conducted in Nigeria
40	Jan-Feb, 2024	Dental caries trends in 5‐to 6‐year‐old and 11‐to 13‐year‐old children in three UNICEF designated regions‐Sub Saharan Africa, Middle East and North Africa, Latin …	2006	Cleaton‐Jones 2006	Not an observational study
41	Jan-Feb, 2024	Dental health among school population in Nigeria; do we sense any change	2006	El-Nadeef 2006	Not an observational study
42	Jan-Feb, 2024	… on Oestrus ovis L.(Diptera: Oestridae) Myiasis in the Nasal Cavities and Sinuses ofthe Domestic Sheep (Ovis dries) in Zaria, Northern Nigeria	2006	Oniye 2006	Did not talk about prevalence of dental caries
43	Jan-Feb, 2024	A critical review of non-carious cervical (wear) lesions and the role of abfraction, erosion, and abrasion	2006	Bartlett 2006	Not an observational study
44	Jan-Feb, 2024	Prevalence of tooth transposition in Greek population.	2006	Hatzoudi 2006	study not conducted in Nigeria
45	Jan-Feb, 2024	Do pathologies associated with impacted lower third molars justify prophylactic removal? A critical review of the literature	2006	Adeyemo 2006	Review
46	Jan-Feb, 2024	Oral health condition and treatment needs of a group of Nigerian individuals with Down syndrome	2007	Oredugba 2007	Wrong outcome
47	Jan-Feb, 2024	Trends in dental caries prevalence and severity in South Africa	2007	Wyk 2007	It is not conducted in Nigeria
48	Jan-Feb, 2024	Pulpal sequelae after trauma to anterior teeth among adult Nigerian dental patients	2007	Oginni 2007	Wrong outcome
49	Jan-Feb, 2024	Eruption time of permanent first molars and incisors among female primary school children of Riyadh	2007	Chohan 2007	It is not conducted in Nigeria
50	Jan-Feb, 2024	A global perspective on changes in the burden of caries and periodontitis: implications for dentistry	2007	Baelum 2007	It is not conducted in Nigeria but a global study
51	Jan-Feb, 2024	Infant growth, development and tooth emergence patterns: a longitudinal study from birth to 6 years of age	2007	Bastos 2007	It is not conducted in Nigeria
52	Jan-Feb, 2024	REASONS FOR EXTRACTION OF PERMANENT TEETH IN A NIGERIAN POPULATION SAMPLE	2007	Okagbare 2007	Wrong outcome
53	Jan-Feb, 2024	Signs and symptoms of temporomandibular disorders in Nigerian adult patients with and without occlusal tooth wear	2007	Oginni 2007	Wrong outcome
54	Jan-Feb, 2024	Dental caries prevalence and risk factors among 12-year old schoolchildren from Baghdad, Iraq: a post-war survey	2007	Ahmed 2007	It is not conducted in Nigeria
55	Jan-Feb, 2024	Epidemiology of Dental Caries Among 12-year-old Schoolchildren in Bulawayo City, Zimbabwe	2007	Gombe 2007	It is not conducted in Nigeria
56	Jan-Feb, 2024	Traumatic dental injuries and associated factors among Brazilian preschool children	2007	Oliveira 2007	It is not conducted in Nigeria
57	Jan-Feb, 2024	Using NHANES oral health examination protocols as part of an esophageal cancer screening study conducted in a high-risk region of China	2007	Dye 2007	It is not conducted in Nigeria
58	Jan-Feb, 2024	Indications for extraction of permanent teeth in a Nigerian teaching hospital: a 16-year follow-up study.	2008	Adeyemo 2008	Wrong outcome
59	Jan-Feb, 2024	Risk indicators for tooth loss due to caries and periodontal disease in recipients of free dental treatment in an adult population in Bangladesh.	2008	Akhter 2008	It is not conducted in Nigeria
60	Jan-Feb, 2024	The prevalence of malocclusal traits and their correlations in mixed dentition children: results from the Italian OHSAR Survey.	2008	Perinetti 2008	It is not conducted in Nigeria
61	Jan-Feb, 2024	Prevalence of malocclusion in a brazilian schoolchildren population and its relationship with early tooth loss.	2008	Souza 2008	It is not conducted in Nigeria
62	Jan-Feb, 2024	Obesity and dental caries among preschool children in Brazil	2008	Granville-Garcia 2008	It is not conducted in Nigeria
63	Jan-Feb, 2024	Prevalence of malocclusion in a brazilian schoolchildren Prevalence of malocclusion in a brazilian schoolchildren population and its relationship with early tooth loss …	2008	Souza 2008	It is not conducted in Nigeria
64	Jan-Feb, 2024	Unerupted maxillary central incisors: a case report and review of the literature	2008	Orenuga 2008	It is not conducted in Nigeria/It is a literature review
65	Jan-Feb, 2024	Risk factors for caries-control and prevention	2008	Sarić 2008	It is not conducted in Nigeria
66	Jan-Feb, 2024	Pattern of endodontic treatment in children in a Nigerian tertiary hospital	2009	Ajayi 2009	Wrong outcome
67	Jan-Feb, 2024	The prevalence and severity of dental fluorosis in the high and low altitude parts of Central Plateau, Nigeria	2009	Akosu 2009	Wrong outcome
68	Jan-Feb, 2024	Oral health of children with intractable epilepsy attending the UK National Centre for Young People with Epilepsy	2009	Percival 2009	Not conducted in Nigeria
69	Jan-Feb, 2024	Prevalence of malocclusion and its relationship with socio-demographic factors, dental caries, and oral hygiene in 12-to 14-year-old Tanzanian schoolchildren	2009	Mtaya 2009	Not conducted in Nigeria
70	Jan-Feb, 2024	Factors associated with non-carious cervical lesions (NCCLs) in teeth	2009	Ahmed 2009	It is not conducted in Nigeria
71	Jan-Feb, 2024	Geographical mapping of fluoride levels in drinking water sources in Nigeria	2009	Akpata 2009	Wrong outcome
72	Jan-Feb, 2024	The relationship between dental caries and dental fluorosis in low, moderate and high fluoride areas of Udaipur district, India.	2009	Jain 2009	Not conducted in Nigeria
73	Jan-Feb, 2024	Oral health status of 12-year-old school children in Khartoum state, the Sudan; a school-based survey	2009	Nurelhuda 2009	Not conducted in Nigeria
74	Jan-Feb, 2024	Study on Non-Carious cervical lesions	2009	Ahmad 2009	Not conducted in Nigeria
75	Jan-Feb, 2024	Prevalence of malocclusion and orthodontic treatment needs among middle and high school children of Davangere city, India by using Dental Aesthetic Index	2009	Shivakumar 2009	Not conducted in Nigeria
76	Jan-Feb, 2024	Glass ionomer cements and their role in the restoration of non-carious cervical lesions	2009	Francisconi 2009	Not conducted in Nigeria
77	Jan-Feb, 2024	Taurodontism in association with the cusp of carabelli: a report of 2 cases	2009	Sote 2009	Not conducted in Nigeria
78	Jan-Feb, 2024	Chemical injuries of the oesophagus: aetiopathological issues in Nigeria	2009	Thomas 2009	Wrong outcome
79	Jan-Feb, 2024	Dental fluorosis: exposure, prevention and management	2009	Abanto 2009	Review on Exposure, prevention and prevention
80	Jan-Feb, 2024	Influence of diet and salivary characteristics on the prevalence of dental erosion among 12-year-old schoolchildren	2009	Correr 2009	Wrong outcome
81	Jan-Feb, 2024	AIDS in Children—Epidemiology, Clinical Course, Oral Manifestations and Management	2009	Mittal 2009	Not conducted in Nigeria
82	Jan-Feb, 2024	Morphological and functional traits of malocclusion in 3-5 Year-olds in Moshi, Tanzania	2009	Rwakatema 2009	Not conducted in Nigeria
83	Jan-Feb, 2024	Oral health and malocclusion in 10-to-11 years-old children in southern Italy	2009	Migale 2009	Not conducted in Nigeria
84	Jan-Feb, 2024	Clinical considerations in the management of inflammatory periodontal diseases in children and adolescents	2009	Cabanilla 2009	It is not conducted in Nigeria
85	Jan-Feb, 2024	Traumatic dental injuries of permanent incisors in 11‐to 13‐year‐old South African schoolchildren	2009	Naidoo 2009	Not conducted in Nigeria
86	Jan-Feb, 2024	Systematic review of the prevalence of tooth wear in children and adolescents	2010	Kreulen 2010	A systematic review
87	Jan-Feb, 2024	An epidemiological study of developmental defects of enamel in a group of Nigerian school children	2010	Orenuga 2010	Wrong outcome
88	Jan-Feb, 2024	Prevalence of dental caries and caries-related risk factors in premature and term children	2010	Cruvinel 2010	Wrong outcome
89	Jan-Feb, 2024	Effects of nutrition on oral health	2010	Agbelusi 2010	Wrong outcome
90	Jan-Feb, 2024	Effect of birth rank on the caries experience of children from a suburban population in Nigeria	2010	Folayan 2010	Wrong outcome
91	Jan-Feb, 2024	Prevalence and pattern of pain presentation among patients attending a tertiary dental center in a southern region of Nigeria	2010	Omitola 2010	Wrong population
92	Jan-Feb, 2024	Dietary behavior and knowledge of dental erosion among Chinese adults	2010	Chu 2010	Not conducted in Nigeria
93	Jan-Feb, 2024	Oral health of patients with intellectual disabilities: a systematic review	2010	Anders 2010	A systematic review
94	Jan-Feb, 2024	Nutritional Status and Dental Caries-A Future Reflecting the Past	2010	Shenoy 2010	Not observational study
95	Jan-Feb, 2024	Prevalence of dry socket following extraction of permanent teeth at Kathmandu University Teaching Hospital (KUTH), Dhulikhel, Kavre, Nepal: a study	2010	Upadhyaya 2010	Not conducted in Nigeria
96	Jan-Feb, 2024	Dental erosion in Libyan schoolchildren and its association with potential risk factors	2010	Huew 2010	Not conducted in Nigeria
97	Jan-Feb, 2024	Oral Health Status and Treatment Needs among Twelve Year Old School Children in Babylon Governorate–IRAQ	2010	Hamza 2010	Not conducted in Nigeria
98	Jan-Feb, 2024	Epidemiologic survey of traumatic dental injuries in children seen at the Federal University of Rio de Janeiro, Brazil	2010	Jesus 2010	Not conducted in Nigeria
99	Jan-Feb, 2024	Distribution of certain types of occlusal anomalies among Saudi Arabian adolescents in Jeddah city	2010	Murshid 2010	Not conducted in Nigeria
100	Jan-Feb, 2024	Managing oral bleeding in children with hereditary bleeding disorders: case series and a review of literature	2010	Eigbobo 2010	Not conducted in Nigeria/A review
101	Jan-Feb, 2024	Oral disease in children with Down syndrome: causes and prevention	2010	Shore 2010	Wrong outcome
102	Jan-Feb, 2024	Malocclusion prevalence and comparison between the Angle classification and the Dental Aesthetic Index in scholars in the interior of São Paulo state-Brazil	2010	Garbin 2010	Not conducted in Nigeria
103	Jan-Feb, 2024	Prevalence and severity of dental fluorosis in endemic fluoride areas of Haryana, India: an epidemiologic study/Prevalencija i tezina dentalne fluoroze u endemskim …	2010	Marya 2010	Not conducted in Nigeria
104	Jan-Feb, 2024	Severity of malocclusion and orthodontic treatment needs among 12-to 15-year-old school children of Davangere District, Karnataka, India	2010	Shivakumar 2010	Not conducted in Nigeria
105	Jan-Feb, 2024	Postoperative pain following multi-visit root canal treatment of teeth with vital and non-vital pulps	2010	Farzana 2010	Wrong outcome
106	Jan-Feb, 2024	Prevalence of traumatic dental injuries in preschool children in Kuwait–a screening study	2010	Hasan 2010	Not conducted in Nigeria
107	Jan-Feb, 2024	Smokeless tobacco use in adult Nigerian population	2010	Desalu 2010	Wrong outcome
108	Jan-Feb, 2024	Reasons for extraction of permanent teeth in Greece: a five-year follow-up study	2011	Chrysanthakopoulos 2011	Not conducted in Nigeria
109	Jan-Feb, 2024	Prevalence of dental caries, socio-economic status and treatment needs among 5 to 15 year old school going children of Chidambaram	2011	Moses 2011	Not conducted in Nigeria
110	Jan-Feb, 2024	Pain prevalence and severity before, during, and after root canal treatment: a systematic review	2011	Pak 2011	It is a systematic review
111	Jan-Feb, 2024	Fluoride intake of children: considerations for dental caries and dental fluorosis	2011	Buzalaf 2011	It is not conducted in Nigeria
112	Jan-Feb, 2024	Managing dental caries in children in Saudi Arabia	2011	Baghdadi 2011	It is not conducted in Nigeria
113	Jan-Feb, 2024	Gastroesophageal reflux is not associated with dental erosion in children	2011	Wild 2011	It is not conducted in Nigeria
114	Jan-Feb, 2024	Dental trauma in individuals with severe cerebral palsy: prevalence and associated factors	2011	Miamoto 2011	It is not conducted in Nigeria
115	Jan-Feb, 2024	Caries in Portuguese children with Down syndrome	2011	Areias 2011	It is not conducted in Nigeria
116	Jan-Feb, 2024	Malocclusion and orthodontic treatment need measured by the dental aesthetic index and its association with dental caries in Indian schoolchildren	2011	Singh 2011	It is not conducted in Nigeria
117	Jan-Feb, 2024	Fluoride consumption and its impact on oral health	2011	Jiménez-Farfán 2011	It is not conducted in Nigeria
118	Jan-Feb, 2024	Prevalence of Early Childhood Caries and Assessment of its Associated Risk Factors in Preschool Children of Urban Gurgaon, Haryana.	2011	Kalra 2011	It is not conducted in Nigeria
119	Jan-Feb, 2024	Pilot pathfinder survey of oral hygiene and periodontal conditions in the rural population of The Gambia (West Africa)	2011	Jordan 2011	It is not conducted in Nigeria
120	Jan-Feb, 2024	Factors of tooth extraction among adult patients attending in exodontia department of Dhaka Dental College and Hospital	2011	Nasreen 2011	It is not conducted in Nigeria
121	Jan-Feb, 2024	Pulp canal obliteration following trauma to primary incisors: a 9-year clinical study	2011	Santos 2011	Wrong outcome
122	Jan-Feb, 2024	Sugar consumption and preference among Mexican, Chinese, and Nigerian immigrants to Texas	2011	Alonge 2011	It is not conducted in Nigeria
123	Jan-Feb, 2024	Healing rate and post-obturation pain of single-versus multiple-visit endodontic treatment for infected root canals: a systematic review	2011	Su 2011	It is not conducted in Nigeria/A systematic review
124	Jan-Feb, 2024	Dental caries prevalence and treatment needs among davangere preschool children	2011	Yashoda 2011	Wrong outcome
125	Jan-Feb, 2024	Influence of social environment on caries prevalence in early childhood	2011	Tušek 2011	It is not conducted in Nigeria
126	Jan-Feb, 2024	Effect of dental caries and malocclusion on the oral health-related quality of life in 12-14 year old children in Viwandani Slum, Nairobi	2011	Opondo 2011	It is not conducted in Nigeria
127	Jan-Feb, 2024	Noncarious cervical lesions—A clinical concept based on the literature review. Part 1: Prevention.	2011	Pecie 2011	Review
128	Jan-Feb, 2024	Prevalence of first permanent molar caries in and its relationship to the dental knowledge of 9–12-year olds from Jeddah, kingdom of Saudi Arabia	2012	Al-Samadani 2012	It is not conducted in Nigeria
129	Jan-Feb, 2024	Prevalence and factors related to dental caries among pre-school children of Saddar town, Karachi, Pakistan: a cross-sectional study	2012	Dawani 2012	It is not conducted in Nigeria
130	Jan-Feb, 2024	Caries is the main cause for dental pain in childhood: findings from a birth cohort	2012	Boeira 2012	Wrong outcome
131	Jan-Feb, 2024	Childhood caries as influenced by maternal and child characteristics in pre-school children of Kerala-an epidemiological study	2012	Retnakumari 2012	It is not conducted in Nigeria
132	Jan-Feb, 2024	PREVALENCE OF DENTAL CARIES AMONG 5-14 YEARS OLD POOR LOCALITY SCHOOL CHILDREN OF LAHORE.	2012	Ali 2012	It is not conducted in Nigeria
133	Jan-Feb, 2024	Oral health status of children with autistic disorder in Chennai	2012	Rekha 2012	It is not conducted in Nigeria
134	Jan-Feb, 2024	Gingivitis in children and adolescents	2012	Oredugba 2012	Wrong outcome
135	Jan-Feb, 2024	Prevalence of enamel defects and associated risk factors in both dentitions in preterm and full term born children	2012	Cruvinel 2012	It is not conducted in Nigeria
136	Jan-Feb, 2024	Prevalence and socio-behavioral influence of early childhood caries, ECC, and feeding habits among 6–36 months old children in Uganda and Tanzania	2012	Masumo 2012	It is not conducted in Nigeria
137	Jan-Feb, 2024	The prevalence of traumatic dental injuries to permanent anterior teeth and its relation with predisposing risk factors among 8-13 years school children of …	2012	Patel 2012	Wrong outcome
138	Jan-Feb, 2024	Dental caries prevalence and disparities in Nova Scotia children aged seven to eight years	2012	Hajira 2012	It is not conducted in Nigeria
139	Jan-Feb, 2024	Prevalence of gingivitis and periodontitis in an adult male population in Nigeria	2012	Umoh 2012	Wrong outcome
140	Jan-Feb, 2024	Caries prevalence and socioeconomic factors in children with sickle cell anemia	2012	Luna 2012	It is not conducted in Nigeria
141	Jan-Feb, 2024	Dental caries prevalence and treatment needs among 12-and 15-Year old schoolchildren in Shimla city, Himachal Pradesh, India	2012	Shailee 2012	It is not conducted in Nigeria
142	Jan-Feb, 2024	Early childhood caries prevalence, severity and pattern in 3-6 Year Old Preschool Children of Mysore City, Karnataka	2012	Agarwal 2012	It is not conducted in Nigeria
143	Jan-Feb, 2024	The Caries Assessment Spectrum and Treatment (CAST) index: face and content validation	2012	Souza 2012	It is not conducted in Nigeria/Validation study
144	Jan-Feb, 2024	Parental influence and the development of dental caries in children aged 0–6 years: a systematic review of the literature	2012	Hooley 2012	Review
145	Jan-Feb, 2024	The global burden of periodontal disease: towards integration with chronic disease prevention and control	2012	Petersen 2012	It is not conducted in Nigeria/Global studies
146	Jan-Feb, 2024	Cross-Sectional Study of Awareness and Knowledge of Causative Factors for Early Childhood Caries among Saudi Parents A Step towards Prevention.	2012	Togoo 2012	It is not conducted in Nigeria
147	Jan-Feb, 2024	Nutritional status of older persons presenting in a primary care clinic in Nigeria	2012	Adebusoye 2012
148	Jan-Feb, 2024	Oral manifestations in HIV+ children in Mozambique	2012	Sales-Peres 2012	It is not conducted in Nigeria
149	Jan-Feb, 2024	Twenty-five-year atraumatic restorative treatment (ART) approach: a comprehensive overview	2012	Frencken 2012	It is not conducted in Nigeria/It is a review
150	Jan-Feb, 2024	… of Dental Caries among School Age Children in Selected Schools at Dharapuram with a View to Prepare a Self Instructional Module on Prevention of Dental Caries	2012	Praveena 2012	It is not conducted in Nigeria
151	Jan-Feb, 2024	Prevalence of angle class III malocclusion: A systematic review and meta-analysis	2012	Hardy 2012	Review
152	Jan-Feb, 2024	Associations between maxillary sinus mucosal thickening and apical periodontitis using cone-beam computed tomography scanning: a retrospective study	2012	Lu 2012	It is not conducted in Nigeria
153	Jan-Feb, 2024	Malocclusion and orthodontic treatment need among 12-15-year-old children in Nairobi	2012	Muasya 2012	It is not conducted in Nigeria
154	Jan-Feb, 2024	… versus primary closure techniques for the prevention of postoperative complications following removal of impacted mandibular third molars: a systematic review and …	2012	Carrasco-Labra 2012	Review
155	Jan-Feb, 2024	Using associations between oral diseases and oral health-related quality of life in a nationally representative sample to propose oral health goals for 12-year …	2012	Krisdapong 2012	It is not conducted in Nigeria
156	Jan-Feb, 2024	Clinical status of permanent first molars in children aged seven to ten years in a Brazilian rural community	2012	Motta 2012	It is not conducted in Nigeria
157	Jan-Feb, 2024	Prevalence of dental trauma among 6-7-yearold children in the city of Recife, PE, Brazil	2012	Carvalho 2012	It is not conducted in Nigeria
158	Jan-Feb, 2024	Oral health findings in athletes with intellectual disabilities at the NYC Special Olympics	2012	Fernandez 2012	It is not conducted in Nigeria
159	Jan-Feb, 2024	Oral health status among children Downs syndrome in Sumawa city, Iraq	2012	Al-Dafaai 2012	It is not conducted in Nigeria
160	Jan-Feb, 2024	Pattern of skeletal and dental malocclusions in Saudi orthodontic patients	2012	Aldrees 2012	it is not conducted in Nigeria
161	Jan-Feb, 2024	Some socio-demographic attributes as covariates in tooth wear among males in a rural community in Nigeria	2012	Ibiyemi 2012	it is not conducted in Nigeria
162	Jan-Feb, 2024	Gender difference in oral health perception and practices among Medical House Officers	2012	Barnabas 2012	It is not conducted in Nigeria
163	Jan-Feb, 2024	Groundwater quality and its health impact: an assessment of dental fluorosis in rural inhabitants of the Main Ethiopian Rift	2012	Rango 2012	It is not conducted in Nigeria
164	Jan-Feb, 2024	Oral health status among children with special needs in Khartoum State, Sudan	2012	Eltilib 2012	It is not conducted in Nigeria
165	Jan-Feb, 2024	Association between obesity, dental caries and socioeconomic status in 6-and 13-year-old school children.	2012	Sakeenabi 2012	It is not conducted in Nigeria
166	Jan-Feb, 2024	Descriptors of permanent teeth with cariously exposed pulp in patients presenting at a Nigerian hospital	2013	Ajayi 2013	Wrong outcome
167	Jan-Feb, 2024	Pulpal involvement-roots-sepsis index: a new method for describing the clinical consequences of untreated dental caries	2013	Baginska 2013	It is not conducted in Nigeria
168	Jan-Feb, 2024	Fluorosis and dental caries in Mexican schoolchildren residing in areas with different water fluoride concentrations and receiving fluoridated salt	2013	García-Pérez 2013	It is not conducted in Nigeria
169	Jan-Feb, 2024	Prevalence of malocclusion and its relationship with caries among school children aged 11-15 years in southern India	2013	Baskaradoss 2013	It is not conducted in Nigeria
170	Jan-Feb, 2024	Epidemiological pattern of severe malocclusions in Brazilian adolescents	2013	Peres 2013	It is not conducted in Nigeria
171	Jan-Feb, 2024	Caries prevalence among 3-5 years old children in khartoum State-Sudan	2013	Awooda 2013	It is not conducted in Nigeria
172	Jan-Feb, 2024	Caries experience and related factors in 4-6 year-olds attending dental clinics in Kinshasa, DR of Congo	2013	Songo 2013	It is not conducted in Nigeria
173	Jan-Feb, 2024	Toothache among dental patients attending a Nigerian secondary healthcare setting	2013	Azodo 2013	Wrong outcome
174	Jan-Feb, 2024	Oral health status and treatment needs among 12-and 15-year-old government and private school children in Shimla city, Himachal Pradesh, India	2013	Shailee 2013	It is not conducted in Nigeria
175	Jan-Feb, 2024	REASONS AND RISKS OF PERMANENT TEETH EXTRACTION. THE GENERAL DENTAL PRACTICE IN GREECE.	2013	Chrysanthakopoulos 2013	It is not conducted in Nigeria
176	Jan-Feb, 2024	Achieving Oral Health by	2013	AKPABIO 2013	Wrong outcome
177	Jan-Feb, 2024	The prevalence of anterior open bite in Portuguese children during deciduous and mixed dentition–Correlations for a prevention strategy	2013	Urzal 2013	It is not conducted in Nigeria
178	Jan-Feb, 2024	Dental caries among disabled individuals attending special schools in Vhembe district, South Africa	2013	Nemutandani 2013	It is not conducted in Nigeria
179	Jan-Feb, 2024	Prevalence of developmental defects of enamel in mixed and permanent dentition of 9 and 12 year old children of Himachal Pradesh, India: A cross sectional …	2013	Chauhan 2013	It is not conducted in Nigeria
180	Jan-Feb, 2024	Assessment of orthodontic treatment needs among children in Doiwala region, Uttarakhand, India	2013	Diwan 2013	It is not conducted in Nigeria
181	Jan-Feb, 2024	Dental caries and oral health-related factors in a sample of Greek preschool children	2013	Boka 2013	It is not conducted in Nigeria
182	Jan-Feb, 2024	Dental and periodontal health status of Beta thalassemia major and sickle cell anemic patients: a comparative study	2013	Singh 2013	It is not conducted in Nigeria
183	Jan-Feb, 2024	Oral hygiene status and practices among rural dwellers	2013	Azodo 2013	Wrong outcome
184	Jan-Feb, 2024	Pattern of occurrence and treatment of impacted teeth at the Muhimbili National Hospital, Dar es Salaam, Tanzania	2013	Msagati 2013	It is not conducted in Nigeria
185	Jan-Feb, 2024	Effect of socio-demographic status on dental caries in pupils by using a multilevel hurdle model	2013	Jahani 2013	It is not conducted in Nigeria
186	Jan-Feb, 2024	Prevalence of traumatic dental injuries and associated factors among Brazilian schoolchildren	2013	Francisco 2013	It is not conducted in Nigeria
187	Jan-Feb, 2024	Prevalence of malocclusion and orthodontic treatment needs among 12-15 years old school children of Udaipur, India	2013	Tak 2013	It is not conducted in Nigeria
188	Jan-Feb, 2024	Relationship of oral hygiene practices and dental caries among school children of Sullia Taluk, Karnataka, South India	2013	Praveena 2013	It is not conducted in Nigeria
189	Jan-Feb, 2024	Prevalence of dental caries and dental fluorosis among 12 and15 year-old school children in an endemic fluoride area of Nalgonda district, Andhra Pradesh …	2013	Sukhabogi 2013	It is not conducted in Nigeria
190	Jan-Feb, 2024	Tobacco use and oral health of inmates in a Nigerian prison	2013	Akaji 2013	Wrong outcome
191	Jan-Feb, 2024	Impacts on quality of life related to dental caries in a national representative sample of Thai 12-and 15-year-olds	2013	Krisdapong 2013	It is not conducted in Nigeria
192	Jan-Feb, 2024	A Cross-sectional Retrospective Study of Survival of Amalgam Restoration in a Nigerian Teaching Hospital	2013	Olaleye 2013	Wrong outcome
193	Jan-Feb, 2024	Journal of Kufa for Nursing Science Vol.(3) No.(3) 2013 Demands and Dental Treatment Needs among Children Attending the Clinic of Pedodontics, College of …	2013	Al-Sultani 2013	It is not conducted in Nigeria
194	Jan-Feb, 2024	Prevalence of nursing caries and its relationship with feeding practices among preschool children of Lucknow City	2013	Narang 2013	It is not conducted in Nigeria
195	Jan-Feb, 2024	Pain scores of odontogenic orofacial lesions in a tertiary Hospital in sub Saharan West Africa	2013	Bamidele 2013	It is not conducted in Nigeria
196	Jan-Feb, 2024	Untreated dental caries-magnitude, treatment need and restorative care demand among patients aged 12 years and above attending public dental clinics in Dar es …	2013	Chuva 2013	It is not conducted in Nigeria
197	Jan-Feb, 2024	Epidemiology in Orthodontics-A Literature Review	2013	Agarwal 2013	It is not conducted in Nigeria/A review
198	Jan-Feb, 2024	Relevance of routine blood pressure assessment in adult patients at a dental clinic in a tertiary institution in Lagos, Nigeria	2013	Umeizudike 2013	Not within the study context
199	Jan-Feb, 2024	Appraisal of the national response to the caries epidemic in children in Nigeria	2014	Folayan 2014	not within the study context
200	Jan-Feb, 2024	Programme guidelines for promoting good oral health for children in Nigeria: a position paper	2014	Folayan 2014	not within the study context
201	Jan-Feb, 2024	Occurrence of dental caries in primary and permanent dentition, oral health status and treatment needs among 12-15 year old school children of Jorpati VDC …	2014	Shrestha 2014	It is not conducted in Nigeria
202	Jan-Feb, 2024	A reappraisal of the quantitative relationship between sugar intake and dental caries: the need for new criteria for developing goals for sugar intake	2014	Sheiham 2014	It is not conducted in Nigeria
203	Jan-Feb, 2024	Prevalence of dental caries in first and second permanent molars	2014	Desai 2014	It is not conducted in Nigeria
204	Jan-Feb, 2024	Prevalence of dental caries among 12–14 year old children in Qatar	2014	Al-Darwish 2014	It is not conducted in Nigeria
205	Jan-Feb, 2024	Assessing consequences of untreated carious lesions using pufa index among 5-6 years old school children in an urban Indian population	2014	Mehta 2014	It is not conducted in Nigeria
206	Jan-Feb, 2024	MTA pulpotomy as an alternative to root canal treatment in children's permanent teeth in a dental public health setting	2014	Alqaderi 2014	It is not conducted in Nigeria
207	Jan-Feb, 2024	Global burden of severe tooth loss: a systematic review and meta-analysis	2014	Kassebaum 2014	A systematic review and meta analysis
208	Jan-Feb, 2024	Epidemiology of dental caries in children in the United Arab Emirates	2014	Al-Bluwi 2014	It is not conducted in Nigeria
209	Jan-Feb, 2024	Relationship between obesity and oral diseases	2014	Sede 2014	It is not conducted in Nigeria
210	Jan-Feb, 2024	A new understanding of the relationship between sugars, dental caries and fluoride use: implications for limits on sugars consumption	2014	Sheiham 2014	It is not conducted in Nigeria
211	Jan-Feb, 2024	… knowledge of caries preventive practices, preventive oral health habits of parents and children and caries experience in children resident in sub-urban Nigeria	2014	Folayan 2014	Wrong outcome
212	Jan-Feb, 2024	The prevalence of malocclusion and its association with dental caries among 12-18-year-old disabled adolescents	2014	Vellappally 2014	It is not conducted in Nigeria
213	Jan-Feb, 2024	Oral lesions among HIV‐infected children on antiretroviral treatment in W est A frica	2014	Meless 2014	It is not conducted in Nigeria
214	Jan-Feb, 2024	Relationship between drinking water fluoride levels, dental fluorosis, dental caries and associated risk factors in 9-12 years old school children of …	2014	Shanthi 2014	It is not conducted in Nigeria
215	Jan-Feb, 2024	Oral health status of children with special health care needs receiving dental treatment under general anesthesia at the dental clinic of Taipei Veterans …	2014	Chen 2014	It is not conducted in Nigeria
216	Jan-Feb, 2024	Traumatic dental injuries: etiology, prevalence and possible outcomes	2014	Zaleckiene 2014	It is not conducted in Nigeria
217	Jan-Feb, 2024	Prevalence of dental caries, the effect of sugar intake and tooth brushing practices in children aged 5-11 years in Bangalore North	2014	Viswanath 2014	It is not conducted in Nigeria
218	Jan-Feb, 2024	Preventive oral health practices of school pupils in Southern Nigeria	2014	Folayan 2014	Not within the study context
219	Jan-Feb, 2024	Determinants of preventive dental practice for children among final‐year dental students in N igeria	2014	Folayan 2014	Wrong outcome
220	Jan-Feb, 2024	Prevalence of erosive tooth wear in risk groups	2014	Schlueter 2014	It is not conducted in Nigeria
221	Jan-Feb, 2024	Enamel hypoplasia and its correlation with dental caries in 12 and 15 years old school children in Shimla, India	2014	Fotedar 2014	It is not conducted in Nigeria
222	Jan-Feb, 2024	A retrospective evaluation of traumatic dental injury in children who applied to the dental hospital, Turkey	2014	Sari 2014	It is not conducted in Nigeria
223	Jan-Feb, 2024	Causes and prevalence of dental and oral soft tissue injuries in school children in Zagreb, Croatia	2014	Vuletić 2014	It is not conducted in Nigeria
224	Jan-Feb, 2024	How valid are the psychometric properties of the oral health impact profile-14 measure in adult dental patients in Ibadan, Nigeria?	2014	Lawal 2014	Not within the study context
225	Jan-Feb, 2024	Malocclusion and treatment need in children and adolescents with sickle cell disease	2014	Luna 2014	It is not conducted in Nigeria
226	Jan-Feb, 2024	Prevalence and causes of early childhood caries in children less than 6 years old at Tembisa Hospital, South Africa: dental public health	2014	Mndzebele 2014	It is not conducted in Nigeria
227	Jan-Feb, 2024	Prevalence and severity of dental fluorosis among patients visiting a dental college in Jaipur, Rajasthan	2014	Agrawal 2014	It is not conducted in Nigeria
228	Jan-Feb, 2024	Skeletal malocclusion: a developmental disorder with a life-long morbidity	2014	Joshi 2014	It is not conducted in Nigeria
229	Jan-Feb, 2024	Occlusal characteristics and spacing in primary dentition: a gender comparative cross-sectional study	2014	Vegesna 2014	It is not conducted in Nigeria
230	Jan-Feb, 2024	Correlation between oral health and Child-OIDP index in 12-and 15-year-old children from Modinagar, India	2014	Basavaraj 2014	It is not conducted in Nigeria
231	Jan-Feb, 2024	Dental caries and its relationship to oral health knowledge and practice among 12 year old children in Nairobi West District, Kenya	2014	Gathecha 2014	It is not conducted in Nigeria
232	Jan-Feb, 2024	Prevalence of malocclusion, its association with occlusal interferences and temporomandibular disorders among the Saudi sub-population	2014	Haralur 2014	It is not conducted in Nigeria
233	Jan-Feb, 2024	Prevalence of primary tooth traumatic injuries among children in a large industrial centre of Russian Federation	2014	Makeeva 2014	It is not conducted in Nigeria
234	Jan-Feb, 2024	Craniofacial features and specific oral characteristics of Down syndrome children	2014	Macho 2014	It is not conducted in Nigeria
235	Jan-Feb, 2024	Epidemiology and demographics of aggressive periodontitis	2014	Susin 2014	It is not conducted in Nigeria
236	Jan-Feb, 2024	Assessment of caries prevalence among children below 5 years old	2014	Prabhu 2014	It is not conducted in Nigeria
237	Jan-Feb, 2024	Malocclusion status in Mixed and Permanent dentition of school children in Karnataka state: An Epidemiological Survey	2014	Siddegowda 2014	It is not conducted in Nigeria
238	Jan-Feb, 2024	Tooth brushing for oral prophylaxis	2014	Hayasaki 2014	It is not conducted in Nigeria
239	Jan-Feb, 2024	Oral hygiene and gingival health status of children with Down syndrome in Yemen: A cross-sectional study	2014	Al-Sufyani 2014	It is not conducted in Nigeria
240	Jan-Feb, 2024	Tooth brushing frequency in Mexican schoolchildren and associated socio-demographic, socioeconomic, and dental variables	2014	Casanova-Rosado 2014	It is not conducted in Nigeria
241	Jan-Feb, 2024	The impact of sickle cell disease on oral health-related quality of life	2014	Ralstrom 2014	It is not conducted in Nigeria
242	Jan-Feb, 2024	Knowledge and attitude of parents with regard to avulsed permanent tooth of their children and their emergency management-Chennai	2014	Loo 2014	It is not conducted in Nigeria
243	Jan-Feb, 2024	Prevalence and severity of oral diseases in the Africa and Middle East Region	2015	Abid 2015	It is not conducted in Nigeria but in Africa and Middle East Region
244	Jan-Feb, 2024	Prevalence, pattern and severity of molar incisor hypomineralisation in 8-to 10-year-old school children in Ile-Ife, Nigeria	2015	Oyedele 2015	Wrong outcome
245	Jan-Feb, 2024	Clinical consequences of untreated dental caries in German 5-and 8-year-olds	2015	Grund 2015	It is not conducted in Nigeria
246	Jan-Feb, 2024	Risk factors for apical periodontitis in a Nigerian sub-urban adult population	2015	Oginni 2015	Wrong outcome
247	Jan-Feb, 2024	Global burden of untreated caries: a systematic review and metaregression	2015	Kassebaum 2015	Review
248	Jan-Feb, 2024	Clinical consequences of untreated dental caries evaluated with the pulpal involvement-roots-sepsis index in the primary dentition of school children from the Raipur …	2015	Tiwari 2015	It is not conducted in Nigeria
249	Jan-Feb, 2024	Deciduous-dentition malocclusion predicts orthodontic treatment needs later: findings from a population-based birth cohort study	2015	Peres 2015	It is not conducted in Nigeria
250	Jan-Feb, 2024	Extraction of primary teeth in children: An observational study	2015	Mukhopadhyay 2015	It is not conducted in Nigeria
251	Jan-Feb, 2024	Caries experience and distribution by tooth surfaces in primary molars in the pre-school child population of Lodz, Poland	2015	Bruzda-Zwiech 2015	It is not conducted in Nigeria
252	Jan-Feb, 2024	Distinguishing predisposing factors for enamel hypoplasia and molar-incisor hypomineralization in children in Ile-Ife, Nigeria	2015	Temilola 2015	Wrong outcome
253	Jan-Feb, 2024	An assessment system for the consequences of untreated dental caries	2015	Dutt 2015	It is not conducted in Nigeria
254	Jan-Feb, 2024	The European academy of paediatric dentistry and molar incisor hypomineralisation	2015	Weerheijm 2015	It is not conducted in Nigeria
255	Jan-Feb, 2024	Correlation between body mass index and dental caries among a sample of Sudanese children	2015	Ahmed 2015	It is not conducted in Nigeria
256	Jan-Feb, 2024	Effect of mineral trioxide aggregate and formocresol pulpotomy on vital primary teeth: a clinical and radiographic study	2015	Olatosi 2015	Wrong outcome
257	Jan-Feb, 2024	Caries experience differs between females and males across age groups in Northern Appalachia	2015	Shaffer 2015	It is not conducted in Nigeria
258	Jan-Feb, 2024	HIV Infection and its association with Caries and the Salivary Microbiota in Nigerian Children aged 6 to 72 months	2015	Coker 2015	Wrong outcome
259	Jan-Feb, 2024	Prevalence of dental fluorosis in school going children of Dammam, Saudi Arabia	2015	Khan 2015	It is not conducted in Nigeria
260	Jan-Feb, 2024	Dental caries and the associated factors influencing it in tribal, suburban and urban school children of Tamil Nadu, India: a cross sectional study	2015	John 2015	It is not conducted in Nigeria
261	Jan-Feb, 2024	Comprehensive dental management in a Hallermann–Streiff syndrome patient with unusual radiographic appearance of teeth	2015	Gungor 2015	It is not conducted in Nigeria
262	Jan-Feb, 2024	Longitudinal study of dental caries incidence associated with Streptococcus mutans and Streptococcus sobrinus in patients with intellectual disabilities	2015	Oda 2015	It is not conducted in Nigeria
263	Jan-Feb, 2024	Oral health status of a group at a special needs centre in AlKharj, Saudi Arabia	2015	Shah 2015	It is not conducted in Nigeria
264	Jan-Feb, 2024	DENTAL CARIES STATUS OF FIRST PERMANENT MOLARS AMONG SCHOOLCHILDREN OF AMRITSAR DISTRICT.	2015	Walia 2015	It is not conducted in Nigeria
265	Jan-Feb, 2024	Prevalence and measurement of dental caries in young children	2015	Dye 2015	It is not conducted in Nigeria
266	Jan-Feb, 2024	Dental caries experience pattern in permanent dentition among Korean adolescents	2015	Jung 2015	It is not conducted in Nigeria
267	Jan-Feb, 2024	Early childhood caries and maternal caries experience in a convenience sample of Cambodian pre-schoolers	2015	Turton 2015	It is not conducted in Nigeria
268	Jan-Feb, 2024	The oral microbiome diversity and its relation to human diseases	2015	He 2015	It is not conducted in Nigeria
269	Jan-Feb, 2024	The correlation between DMFT and OHI-S index among 10-15 years old children in Kosova	2015	Shabani 2015	It is not conducted in Nigeria
270	Jan-Feb, 2024	Prevalence of Early Childhood Caries and Associated Risk Factors among Preschool Children in Nablus City, Palestine	2015	Samara 2015	It is not conducted in Nigeria
271	Jan-Feb, 2024	Prevalence of dental caries among preschool children in Qazvin, Iran: school screening programs	2015	Hamissi 2015	It is not conducted in Nigeria
272	Jan-Feb, 2024	Spectrum of dental phenotypes in nonsyndromic orofacial clefting	2015	Howe 2015	It is not conducted in Nigeria
273	Jan-Feb, 2024	Oral Health Related Quality of Life of Patients with Disability Attending a Public Physiotherapy Clinic in Lagos, Nigeria	2015	Oyapero 2015	Wrong outcome
274	Jan-Feb, 2024	MALOCCLUSION AND ITS RELATIONSHIP WITH DENTAL CARIES IN A SAMPLE OF PAKISTANI SCHOOL CHILDREN.	2015	Abbas 2015	It is not conducted in Nigeria
275	Jan-Feb, 2024	An overview of malocclusion in India	2015	Agarwal 2015	It is not conducted in Nigeria
276	Jan-Feb, 2024	Over two hundred million injuries to anterior teeth attributable to large overjet: a meta‐analysis	2015	Petti 2015	It is not conducted in Nigeria
277	Jan-Feb, 2024	Periodontal disease awareness and knowledge among nigerian primary school teachers	2015	Azodo 2015	It is not conducted in Nigeria
278	Jan-Feb, 2024	Prevalence of early childhood caries and its risk factors in 18–72 month old children in Salem, Tamil Nadu	2015	Stephen 2015	It is not conducted in Nigeria
279	Jan-Feb, 2024	Effect of enamel bevel on retention of cervical composite resin restorations: A systematic review and meta-analysis	2015	Schroeder 2015	Review
280	Jan-Feb, 2024	Oral Health Problems among Adult Patients at Commune Health Centres in Central Vietnam: Prevalence and Care Seeking Behaviour	2015	Dao 2015	It is not conducted in Nigeria
281	Jan-Feb, 2024	Prevalence of Anterior Tooth Trauma in an Orthodontic Population	2015	Umeh 2015	It is not conducted in Nigeria
282	Jan-Feb, 2024	Oral health inequalities between rural and urban populations of the African and Middle East region	2015	Ogunbodede 2015	It is not conducted in Nigeria
283	Jan-Feb, 2024	Early childhood caries (ECC)—etiology, clinical consequences and prevention	2015	Begzati 2015	It is not conducted in Nigeria
284	Jan-Feb, 2024	Prevalence of Dental Caries, Periodontal Diseases and Related Factors among Urban and Sub-urban 5–15 years old Children in Khartoum State (Sudan).	2015	Ibrahim 2015	It is not conducted in Nigeria
285	Jan-Feb, 2024	An exploratory study of parental knowledge of early childhood oral health care in Southland, New Zealand	2015	Chia 2015	It is not conducted in Nigeria
286	Jan-Feb, 2024	Prevalence and comparison of dental caries in 12 year old school going children in rural and urban areas of Ferozepur city using sic index	2015	Arora 2015	It is not conducted in Nigeria
287	Jan-Feb, 2024	Occlusal status among 12-16 year-old school children in Riyadh, Saudi Arabia	2015	Asiry 2015	It is not conducted in Nigeria
288	Jan-Feb, 2024	Epidemiological study to determine factors associated with dental caries in schoolers	2015	Castro 2015	It is not conducted in Nigeria
289	Jan-Feb, 2024	Restorative Management of Dentinogenesis Imperfecta in an adult-A case report	2015	Awotile 2015	It is not conducted in Nigeria
290	Jan-Feb, 2024	Eruption pattern and occlusal development of the permanent dentition among different population and ethnic groups	2015	Eskeli 2015	It is not conducted in Nigeria
291	Jan-Feb, 2024	Impacted mandibular third molars: Review of literature and a proposal of a combined clinical and radiological classification	2015	Santosh 2015	Review
292	Jan-Feb, 2024	Oral health in Down syndrome	2015	Areias 2015	It is not conducted in Nigeria
293	Jan-Feb, 2024	Canine gouging: a taboo resurfacing in migrant urban population	2015	Noman 2015	It is not conducted in Nigeria
294	Jan-Feb, 2024	How big is the problem? Epidemiological features of dental caries	2015	Baelum 2015	It is not conducted in Nigeria
295	Jan-Feb, 2024	Association between dental caries and Down syndrome: a systematic review and meta-analysis	2015	Deps 2015	Review
296	Jan-Feb, 2024	Which is the most effective disinfection method in primary root canals: Conventional or newly developed ones?	2015	Kapdan 2015	It is not conducted in Nigeria
297	Jan-Feb, 2024	Comparison of two oral health-related quality of life measures among adult dental patients	2015	Lawal 2015	Wrong outcome
298	Jan-Feb, 2024	Molar incisor hypomineralization (MIH): A possible factor in the high prevalence of dental caries in developing nations	2015	Kemoli 2015	It is not conducted in Nigeria
299	Jan-Feb, 2024	Use of caries prevention tools and associated caries risk in a suburban population of children in Nigeria	2016	Folayan 2016	Wrong outcome
300	Jan-Feb, 2024	Prevalence of and factors affecting malocclusion in primary dentition among children in Xi'an, China	2016	Zhou 2016	It is not conducted in Nigeria
301	Jan-Feb, 2024	Epidemiology and outcomes of traumatic dental injuries: a review of the literature	2016	Lam 2016	Review
302	Jan-Feb, 2024	Factors associated with the occurrence of developmental defects of enamel and dental fluorosis among 4 and 8 year olds in Nigeria	2016	Ibiyemi 2016	Wrong outcome
303	Jan-Feb, 2024	Impact of untreated dental caries and its clinical consequences on the oral health-related quality of life of schoolchildren aged 8–10 years	2016	Mota-Veloso 2016	It is not conducted in Nigeria
304	Jan-Feb, 2024	DMFT index among 12-year students in 2013: a report in Kermanshah city, Iran	2016	Mozaffari 2016	It is not conducted in Nigeria
305	Jan-Feb, 2024	Hypomineralized second primary molars as predictor of molar incisor hypomineralization	2016	Negre-Barber 2016	It is not conducted in Nigeria
306	Jan-Feb, 2024	The pattern of traumatic dental injuries in children in a tertiary health care facility in Nigeria	2016	Eigbobo 2016	It is not conducted in Nigeria
307	Jan-Feb, 2024	Epidemiological survey on prevalence of missing first molar due to caries: a case study	2016	Shetty 2016	It is not conducted in Nigeria
308	Jan-Feb, 2024	Impact of molar-incisor hypomineralization on oral health-related quality of life in schoolchildren	2016	Dantas-Neta 2016	It is not conducted in Nigeria
309	Jan-Feb, 2024	Prevalence of dental fluorosis and associated risk factors in Bagalkot District, Karnataka, India	2016	Mahantesha 2016	It is not conducted in Nigeria
310	Jan-Feb, 2024	Oral health of Down syndrome children in Bosnia and Herzegovina	2016	Porovic 2016	It is not conducted in Nigeria
311	Jan-Feb, 2024	Digit sucking, age, sex, and socioeconomic status as determinants of oral hygiene status and gingival health of children in Suburban Nigeria	2016	Agbaje 2016	Wrong outcome
312	Jan-Feb, 2024	Prevalence and risk factors of traumatic dental injuries to permanent anterior teeth among 8–12 years old school children in Egypt	2016	El-Kenany 2016	It is not conducted in Nigeria
313	Jan-Feb, 2024	Oral health status and treatment needs among 6, 9 and 12 years old rural and Urban school children in India: An epidemiological survey	2016	Narang 2016	It is not conducted in Nigeria
314	Jan-Feb, 2024	WHY PEDIATRIC DENTISTS EXTRACT PRIMARY TEETH? CROSS SECTIONAL STUDY AT KING HUSSEIN MEDICAL CENTER, AMMAN–JORDAN.	2016	ALSAKARNA 2016	It is not conducted in Nigeria
315	Jan-Feb, 2024	Dental caries status of institutionalized orphan children from Jammu and Kashmir, India	2016	Shah 2016	It is not conducted in Nigeria
316	Jan-Feb, 2024	Odontogenic lesions in a pediatric population: Review of the literature and presentation of 745 cases	2016	Tekkesin 2016	Review
317	Jan-Feb, 2024	Dental needs of intellectually disabled children attending six special educational facilities in Cape Town: The new millennium	2016	Roberts 2016	It is not conducted in Nigeria
318	Jan-Feb, 2024	Oral health of Down syndrome adults in Bosnia and Herzegovina	2016	Porovic 2016	It is not conducted in Nigeria
319	Jan-Feb, 2024	Frequency of dental caries and status of permanent mandibular first molar in young adults	2016	Omer 2016	It is not conducted in Nigeria
320	Jan-Feb, 2024	Prevalence of dental caries and associated factors among Finote Selam primary school students aged 12-20 years, Finote Selam Town, Ethiopia	2016	Teshome 2016	It is not conducted in Nigeria
321	Jan-Feb, 2024	Oral health status of 6-12 year old children attending a Government Hospital in Kashmir	2016	Behal 2016	It is not conducted in Nigeria
322	Jan-Feb, 2024	Breastfeeding duration and childhood caries: a cohort study	2016	Nirunsittirat 2016	It is not conducted in Nigeria
323	Jan-Feb, 2024	Bridging the gap-let the children come unto me	2016	Denloye 2016	It is not conducted in Nigeria
324	Jan-Feb, 2024	Caries prevalence and oral hygiene status among 7-12 years old school children from rural and urban areas of Gautam Budh Nagar, UP	2016	Seth 2016	It is not conducted in Nigeria
325	Jan-Feb, 2024	Ludwig's angina: Analysis of 28 cases seen and managed in Sokoto, Northwest Nigeria	2016	Braimah 2016	Wrong outcome
326	Jan-Feb, 2024	The association between dmft index and haemoglobin levels in 3–6 year-old Saudi children with anaemia: A cross sectional study	2016	Abdallah 2016	It is not conducted in Nigeria
327	Jan-Feb, 2024	Dental Interventions on First Permanent Molars	2016	Petrovski 2016	It is not conducted in Nigeria
328	Jan-Feb, 2024	The burden of oral disease among perinatally HIV-infected and HIV-exposed uninfected youth	2016	Moscicki 2016	It is not conducted in Nigeria
329	Jan-Feb, 2024	Prevalence of impacted mandibular third molars in population of Arab Israeli: A retrospective study	2016	Muhamad 2016	It is not conducted in Nigeria
330	Jan-Feb, 2024	Prevalence and Severity of Dental Fluorosis in Endemic Fluoride Areas of Haryana, India: An Epidemiologic Study	2016	Brkić 2016	It is not conducted in Nigeria
331	Jan-Feb, 2024	Heavy smoking and severe dental caries in Indonesian men	2016	Sumartono 2016	It is not conducted in Nigeria
332	Jan-Feb, 2024	Prevalence and family structures related factors associated with crown trauma in school children resident in suburban Nigeria	2016	Oyedele 2016	Wrong outcome
333	Jan-Feb, 2024	A Study relating Taurodontism with Hypodontia and Maxillary Lateral Incisor Microdontia	2016	Yemitan 2016	It is not conducted in Nigeria
334	Jan-Feb, 2024	Family-based genetic association for molar-incisor hypomineralization	2016	Jeremias 2016	It is not conducted in Nigeria
335	Jan-Feb, 2024	Dental neglect among children in Chennai	2016	Gurunathan 2016	It is not conducted in Nigeria
336	Jan-Feb, 2024	A study on oral health status of 5 to 12 years old school going children in rural Bangladesh	2016	Anwar 2016	It is not conducted in Nigeria
337	Jan-Feb, 2024	Prevalence and determinants of dental anxiety among adult population in Benin City, Nigeria	2016	Bashiru 2016	Wrong outcome
338	Jan-Feb, 2024	Factors associated with gingivitis in children with developmental disabilities	2016	Castilho 2016	It is not conducted in Nigeria
339	Jan-Feb, 2024	Tooth loss prevalence and risk indicators among adult people visiting community health centers in Nellore district, Andhra Pradesh: A cross-sectional study	2016	Begum 2016	It is not conducted in Nigeria
340	Jan-Feb, 2024	Dental caries in individuals with D own syndrome: a systematic review	2016	Moreira 2016	Review
341	Jan-Feb, 2024	Single versus multiple visits for endodontic treatment of permanent teeth	2016	Manfredi 2016	It is not conducted in Nigeria
342	Jan-Feb, 2024	The prevalence of iron deficiency anemia in children with severe early childhood caries undergoing dental surgery under general anesthesia	2016	Nur 2016	It is not conducted in Nigeria
343	Jan-Feb, 2024	ORAL PARA-FUNCTIONAL HABITS–A HAWK-EYE VIEW	2016	Kozhikode 2016	It is not conducted in Nigeria
344	Jan-Feb, 2024	White paper on dental caries prevention and management	2016	Pitts 2016	It is not conducted in Nigeria
345	Jan-Feb, 2024	Prevalence of developmental dental hard-tissue anomalies and association with caries and oral hygiene status of children in Southwestern, Nigeria	2017	Popoola 2017	Wrong outcome
346	Jan-Feb, 2024	Prevalence and severity of dental caries and oral hygiene in children and adolescents in Children's Villages, Lima, Perú	2017	Mattos-Vela 2017	It is not conducted in Nigeria
347	Jan-Feb, 2024	Evaluation of the prevalence of clinical consequences of untreated dental caries using PUFA/pufa index in a group of Iranian children	2017	Ramazani 2017	It is not conducted in Nigeria
348	Jan-Feb, 2024	Impact of caries and dental fluorosis on oral health-related quality of life: a cross-sectional study in schoolchildren receiving water naturally fluoridated at above …	2017	García-Pérez 2017	It is not conducted in Nigeria
349	Jan-Feb, 2024	Dental health and odontogenic infections among 6-to 16-year-old German students with special health care needs (SHCN)	2017	Dziwak 2017	It is not conducted in Nigeria
350	Jan-Feb, 2024	Prevalence of dental caries among primary school children in Chennai-A cross-sectional study	2017	Naziya 2017	It is not conducted in Nigeria
351	Jan-Feb, 2024	Are hypomineralized primary molars and canines associated with molar-incisor hypomineralization?	2017	Sé 2017	It is not conducted in Nigeria
352	Jan-Feb, 2024	WHO expert consultation on public health intervention against early childhood caries: report of a meeting, Bangkok, Thailand, 26-28 January 2016	2017	Organization 2017	It is not conducted in Nigeria
353	Jan-Feb, 2024	Global, regional, and national prevalence, incidence, and disability-adjusted life years for oral conditions for 195 countries, 1990–2015: a systematic analysis for the …	2017	Kassebaum 2017	It is not conducted in Nigeria
354	Jan-Feb, 2024	Parental oral health knowledge, attitude, practice and caries status of Sudanese Cerebral Palsy children	2017	Hadeya 2017	It is not conducted in Nigeria
355	Jan-Feb, 2024	Prevalence of dental caries and associated factors among 12 years old students in Eritrea	2017	Andegiorgish 2017	It is not conducted in Nigeria
356	Jan-Feb, 2024	Postoperative pain and flare-ups: comparison of incidence between single and multiple visit pulpectomy in primary molars	2017	Sevekar 2017	It is not conducted in Nigeria
357	Jan-Feb, 2024	A novel quantitative light‑induced fluorescence device for monitoring molar‑incisor hypomineralization	2017	Durmus 2017	It is not conducted in Nigeria
358	Jan-Feb, 2024	Prevalence of malocclusion in 3-to 5-year-old children in Shanghai, China	2017	Zhou 2017	It is not conducted in Nigeria
359	Jan-Feb, 2024	Malocclusion and dental caries experience among 8–9-year-old children in a city of South Indian region: A cross-sectional survey	2017	Disha 2017	It is not conducted in Nigeria
360	Jan-Feb, 2024	The prevalence of major types of occlusal anomalies among Saudi middle school students	2017	Baeshen 2017	It is not conducted in Nigeria
361	Jan-Feb, 2024	Definition and scoring system of molar incisor hypomineralization: a review	2017	Allam 2017	Review
362	Jan-Feb, 2024	Assessment of dental caries spectrum among 11 to 14-year-old school going children in India	2017	Shyam 2017	It is not conducted in Nigeria
363	Jan-Feb, 2024	Pattern of management of oro-facial infection in children: A retrospective	2017	Al-Malik 2017	It is not conducted in Nigeria
364	Jan-Feb, 2024	Regenerative endodontic procedures: clinical outcomes	2017	Diogenes 2017	It is not conducted in Nigeria
365	Jan-Feb, 2024	Awareness and knowledge of periodontal disease among Saudi primary school teachers in Aseer region	2017	Alshehri 2017	It is not conducted in Nigeria
366	Jan-Feb, 2024	TREATED AND UNTREATED DENTAL CARIES STATUS AND ITS CO-VARIATES IN 5-6 YEARS OLD CHILDREN IN RAWALPINDI-A PILOT STUDY.	2017	MEHMOOD 2017	It is not conducted in Nigeria
367	Jan-Feb, 2024	High prevalence of dental caries among HIV‐infected children in W est A frica compared to uninfected siblings	2017	Rajonson 2017	It is not conducted in Nigeria
368	Jan-Feb, 2024	Prevalence and Determinants of Dental Caries Among Private Primary School Children in Bahirdar City, North West Ethiopia	2017	Enanu 2017	It is not conducted in Nigeria
369	Jan-Feb, 2024	Association between dental caries and body mass index in schoolchildren aged between 14 and 16 years in Riyadh, Saudi Arabia	2017	Alghamdi 2017	It is not conducted in Nigeria
370	Jan-Feb, 2024	Individual factors associated to malocclusion in adolescents	2017	Rebouças 2017	It is not conducted in Nigeria
371	Jan-Feb, 2024	Assessing untreated dental caries among private and public preschool children in Riyadh, a cross-sectional study design	2017	Alosaimi 2017	It is not conducted in Nigeria
372	Jan-Feb, 2024	Prevalence and extrinsic risk factors for dental erosion in adolescents	2017	Mafla 2017	It is not conducted in Nigeria
373	Jan-Feb, 2024	Oral health knowledge among female primary school teachers in Riyadh city, Kingdom of Saudi Arabia	2017	Rasheed 2017	It is not conducted in Nigeria
374	Jan-Feb, 2024	Traumatic dental injuries in children: the experience of a Nigerian tertiary hospital	2017	CHUKWUMAH 2017	Wrong outcome
375	Jan-Feb, 2024	The effect of casein phosphopeptide-amorphous calcium phosphate on molar-incisor hypomineralisation: a pilot study	2017	Bakkal 2017	It is not conducted in Nigeria
376	Jan-Feb, 2024	Oral health status related to social behaviors among 6-11 year old schoolchildren in Kosovo	2017	Ferizi 2017	It is not conducted in Nigeria
377	Jan-Feb, 2024	Dental considerations in patients with down syndrome	2017	Nair 2017	It is not conducted in Nigeria
378	Jan-Feb, 2024	Evaluation of oral health status among 5-15-Year-old School Children in Shimoga City, Karnataka, India: a cross-sectional study	2017	Soumya 2017	It is not conducted in Nigeria
379	Jan-Feb, 2024	Socioeconomic inequalities in caries experience, care level and dental attendance in primary school children in Belgium: a cross-sectional survey	2017	Lambert 2017	It is not conducted in Nigeria
380	Jan-Feb, 2024	Promoting oral health through programs in middle childhood and adolescence	2017	Benzian 2017	It is not conducted in Nigeria
381	Jan-Feb, 2024	Occlusal features and caries experience of Hong Kong Chinese preschool children: a cross-sectional study	2017	Zhang 2017	It is not conducted in Nigeria
382	Jan-Feb, 2024	A Comparative Analysis of the Duration and Cost of Treatment Between Glass Ionomer and Resin Based Fissure Sealants among Children in Benin City, Nigeria	2017	Sote 2017	Wrong outcome
383	Jan-Feb, 2024	Awareness and oral self-care practices of diabetic patients at a tertiary hospital in Lagos, Nigeria	2017	Afolabi 2017	Wrong outcome
384	Jan-Feb, 2024	Investigation of abrasion related tooth surface loss and its association with oral hygiene behaviours	2017	Hakeem 2017	It is not conducted in Nigeria
385	Jan-Feb, 2024	Association between diet dental caries and body mass index amongst grade six learners at selected primary schools in Tshwane	2017	Nkambule 2017	It is not conducted in Nigeria
386	Jan-Feb, 2024	Presence of plaque, gingivitis and caries in Sudanese children with congenital heart defects	2017	Ali 2017	It is not conducted in Nigeria
387	Jan-Feb, 2024	Deciduous molar hypomineralization (DMH)–a rare entity and its clinical management approach	2017	Avisa 2017	It is not conducted in Nigeria
388	Jan-Feb, 2024	Oral Health-Related Awareness, Practices (Attitude) and Determination of the Level of Awareness of Periodontal Disease Risk among Diabetic Patients	2017	Onigbinde 2017	It is not conducted in Nigeria
389	Jan-Feb, 2024	… of the effectiveness of a primary preventive dental health education programme implemented through school teachers for primary school children in Mysore …	2017	Naidu 2017	It is not conducted in Nigeria
390	Jan-Feb, 2024	A longitudinal study of early childhood caries incidence in Wenzhou preschool children	2017	Wang 2017	It is not conducted in Nigeria
391	Jan-Feb, 2024	Fluoride release/recharging ability and bond strength of glass ionomer cements to sound and caries‑affected dentin	2017	Kucukyilmaz 2017	It is not conducted in Nigeria
392	Jan-Feb, 2024	Oral and dental health in children with chronic liver disease in the Turkey Northeast	2017	Baygin 2017	It is not conducted in Nigeria
393	Jan-Feb, 2024	Prevalence of oral habits in a child population in Trinidad, West Indies	2017	Percival 2017	It is not conducted in Nigeria
394	Jan-Feb, 2024	Evaluation of Occlusal Incisal Tooth Wear and Its Influential Factors among Subjects Visiting a University Hospital in Pakistan	2017	Khan 2017	It is not conducted in Nigeria
395	Jan-Feb, 2024	Carious lesions of permanent molars and oral health practices of parents and peers in Saudi male adolescents	2017	Bakhurji 2017	It is not conducted in Nigeria
396	Jan-Feb, 2024	Patterns of drugs prescribed for dental outpatients in Nigeria: findings and implications	2017	Fadare 2017	Wrong outcome
397	Jan-Feb, 2024	Prevalence and extent of enamel defects in the permanent teeth of 8-year-old Nigerian children	2018	Ibiyemi 2018	Wrong outcome
398	Jan-Feb, 2024	Prevalence and comparison of dental caries status of primary and permanent dentition in school children of Iraq using significant	2018	Abbas 2018	It is not conducted in Nigeria
399	Jan-Feb, 2024	Maternal perception about early childhood caries in Nigeria	2018	Oyapero 2018	Wrong outcome
400	Jan-Feb, 2024	Association between dental caries and BMI in children: a systematic review and meta-analysis	2018	Chen 2018	Review
401	Jan-Feb, 2024	Prevalence, severity, and request for treatment of dental fluorosis among adults in an endemic region of Northern Nigeria	2018	Idon 2018	Wrong outcome
402	Jan-Feb, 2024	Carious lesion severity and demarcated hypomineralized lesions of tooth enamel in schoolchildren from Melbourne, Australia	2018	Gambetta‐Tessini 2018	It is not conducted in Nigeria
403	Jan-Feb, 2024	Time expended on managing molar incisor hypomineralization in a pediatric dental clinic in Nigeria	2018	Folayan 2018	Wrong outcome
404	Jan-Feb, 2024	Erosive tooth wear–a review on global prevalence and on its prevalence in risk groups	2018	Schlueter 2018	Review
405	Jan-Feb, 2024	Evaluation of oral health status and influential factors in children with autism	2018	Önol 2018	It is not conducted in Nigeria
406	Jan-Feb, 2024	Screening children for caries: an ethical dilemma in Nigeria	2018	Folayan 2018	Wrong outcome
407	Jan-Feb, 2024	Prevalence and etiology of molar-incisor hypomineralization (MIH) in the city of Istanbul	2018	Koruyucu 2018	It is not conducted in Nigeria
408	Jan-Feb, 2024	World traumatic dental injury prevalence and incidence, a meta‐analysis—One billion living people have had traumatic dental injuries	2018	Petti 2018	It is not conducted in Nigeria
409	Jan-Feb, 2024	WHO global consultation on public health intervention against early childhood caries	2018	Phantumvanit 2018	It is not conducted in Nigeria
410	Jan-Feb, 2024	Oral health status of Syrian children in the refugee center of Melilla, Spain	2018	Riatto 2018	It is not conducted in Nigeria
411	Jan-Feb, 2024	THE PREVALENCE OF DENTAL CARIES AMONG 6-12 YEARS-OLD SCHOOL CHILDREN IN SHARIA CAMP	2018	KHUDEDA 2018	It is not conducted in Nigeria
412	Jan-Feb, 2024	Assessment of Dental Caries Prevalence Among Bangladeshi School Children	2018	Uddin 2018	It is not conducted in Nigeria
413	Jan-Feb, 2024	General anxiety, dental anxiety, digit sucking, caries and oral hygiene status of children resident in a semi-urban population in Nigeria	2018	Folayan 2018	Wrong outcome
414	Jan-Feb, 2024	Oral diseases and socio-demographic factors in adolescents living in Maasai population areas of Tanzania: a cross-sectional study	2018	Simangwa 2018	It is not conducted in Nigeria
415	Jan-Feb, 2024	The Oral health status of children with autism Spectrum disorder in KwaZulu-Nata, South Africa	2018	Naidoo 2018	It is not conducted in Nigeria
416	Jan-Feb, 2024	Preliminary data on clinical performance of bulk-fill restorations in primary molars	2018	Öter 2018	It is not conducted in Nigeria
417	Jan-Feb, 2024	Association between malocclusion and dental caries in adolescents: a systematic review and meta-analysis	2018	Sá-Pinto 2018	Review
418	Jan-Feb, 2024	Diet and lifestyle habits associated with caries in deciduous teeth among 3-to 5-year-old preschool children in Jiangxi province, China	2018	Zeng 2018	It is not conducted in Nigeria
419	Jan-Feb, 2024	The impact of dental caries severity on the quality of life of children aged 8-10 years using Child's perception questionnaire (CPQ 8-10) in North Mamuju …	2018	Pasiga 2018	It is not conducted in Nigeria
420	Jan-Feb, 2024	First permanent molars and permanent incisors teeth by tooth prevalence of molar–incisor–hypomineralisation in a group of Spanish schoolchildren	2018	Hernández 2018	It is not conducted in Nigeria
421	Jan-Feb, 2024	Management of retained deciduous second molars; with congenitally missing second premolars in young adults: a case report	2018	IZE-IYAMU 2018	It is not conducted in Nigeria
422	Jan-Feb, 2024	Enamel defects and tooth eruption disturbances in children with sickle cell anemia	2018	Lopes 2018	It is not conducted in Nigeria
423	Jan-Feb, 2024	Association of caries experience and dental plaque with sociodemographic characteristics in elementary school-aged children: a cross-sectional study	2018	Bashirian 2018	It is not conducted in Nigeria
424	Jan-Feb, 2024	Oral health status of preschool children in Egypt	2018	Shalan 2018	It is not conducted in Nigeria
425	Jan-Feb, 2024	Global distribution of malocclusion traits: A systematic review	2018	Alhammadi 2018	Review
426	Jan-Feb, 2024	Prevalence of common dental diseases in 6–15-year-old children visiting Saveetha Dental College and Hospitals	2018	Shah 2018	It is not conducted in Nigeria
427	Jan-Feb, 2024	Prevalence of Oral Impacts on Daily Performances among Adult Dental Patients in a Nigerian Tertiary Hospital	2018	Edetanlen 2018	Wrong outcome
428	Jan-Feb, 2024	Oral and dental health status among adolescents with limited access to dental care services in Jeddah	2018	Bahannan 2018	It is not conducted in Nigeria
429	Jan-Feb, 2024	Incidence of endodontically treated first permanent molar teeth among Saudi children subpopulation	2018	Abumelha 2018	It is not conducted in Nigeria
430	Jan-Feb, 2024	Dental caries and their association with socioeconomic characteristics, oral hygiene practices and eating habits among preschool children in Abu Dhabi …	2018	Elamin 2018	It is not conducted in Nigeria
431	Jan-Feb, 2024	Prevalence and risk factors for dental caries among preschool children: a cross-sectional study in eastern India	2018	Chugh 2018	It is not conducted in Nigeria
432	Jan-Feb, 2024	Prevalence and distribution of tooth wear in an elderly cohort in Port Harcourt, Nigeria	2018	Braimoh 2018	Wrong outcome
433	Jan-Feb, 2024	Nature and pattern of primary teeth extractions in a tertiary care hospital setting in South India	2018	Samuel 2018	It is not conducted in Nigeria
434	Jan-Feb, 2024	Cracked tooth syndrome in irradiated patients with head and neck cancer	2018	Palmier 2018	It is not conducted in Nigeria
435	Jan-Feb, 2024	Socio-demographic determinants as predictors of oral hygiene status and gingivitis in schoolchildren aged 7-12 years old: A cross-sectional study	2018	Bashirian 2018	It is not conducted in Nigeria
436	Jan-Feb, 2024	Time and eruption sequence of permanent teeth in Hyderabad children: A descriptive cross-sectional study	2018	Chaitanya 2018	It is not conducted in Nigeria
437	Jan-Feb, 2024	Reconstruction of Oromandibular Defects by Vascularized Free Flaps: The Radial Forearm Free Flap and Fibular Free Flap as Major Donor Sites	2018	Shamsuddin 2018	It is not conducted in Nigeria
438	Jan-Feb, 2024	The prevalence of malocclusion and orthodontic treatment need in Omani adolescent population	2018	Jadidi 2018	It is not conducted in Nigeria
439	Jan-Feb, 2024	Cultural and Environmental Determinants of Dental Discoloration Among School-Aged Children in Nigeria	2018	Ada 2018	Wrong outcome
440	Jan-Feb, 2024	Pattern of Radiographic Changes Associated with Traumatised Anterior Teeth Among Adult Patients in a Tertiary Hospital In Nigeria	2018	ENABULELE 2018	Wrong outcome
441	Jan-Feb, 2024	Prevalence of odontogenic infections and clinical consequences of untreated dental caries in Iraqi preschool children: cross sectional study	2018	Kadhem 2018	It is not conducted in Nigeria
442	Jan-Feb, 2024	Assessment of malocclusion status, dentition status, and treatment needs among 15-year-old school children of Mangalore	2018	Shetty 2018	It is not conducted in Nigeria
443	Jan-Feb, 2024	Oral habits and sociodemographic factors as determinants of tooth wear lesions among the elderly population in Port Harcourt, Nigeria	2018	Braimoh 2018
444	Jan-Feb, 2024	Development and evaluation of CARIES-QC: a caries-specific measure of quality of life for children	2018	Gilchrist 2018	It is not conducted in Nigeria
445	Jan-Feb, 2024	Oral Health Status among Egyptian Preschool Children	2018	Shalan 2018	It is not conducted in Nigeria
446	Jan-Feb, 2024	Modelling the occurrence of dental carries in adult population in Ghana; A comparison of competing count regression models	2018	Mensah 2018	It is not conducted in Nigeria
447	Jan-Feb, 2024	Correlation between the DAI and ICON indices used for assessment of orthodontic treatment need in Croatian schoolchildren	2018	Vidaković 2018	It is not conducted in Nigeria
448	Jan-Feb, 2024	Comparison of the incidence of flare-up and time efficiency in single visit root canal treatment employing either rotary or manual step-back canal preparatory …	2018	Makanjuola 2018	It is not conducted in Nigeria
449	Jan-Feb, 2024	Global oral health status of athletes with intellectual disabilities	2018	Marks 2018	It is not conducted in Nigeria
450	Jan-Feb, 2024	Prevalence of malocclusion in primary dentition in mainland China, 1988–2017: a systematic review and meta-analysis	2018	Shen 2018	Review
451	Jan-Feb, 2024	Trends in early childhood caries: an Italian perspective	2018	Ugolini 2018	It is not conducted in Nigeria
452	Jan-Feb, 2024	The Correlation between the dmft/DMFT Index of 6-Year-Old Children and the Concentration of Fluorine in Drinking Water from the South-East Region of the …	2018	Vesna 2018	It is not conducted in Nigeria
453	Jan-Feb, 2024	Oral health and dental services utilization of children with learning disabilities	2018	Tounsi 2018	It is not conducted in Nigeria
454	Jan-Feb, 2024	Prevalence of premolars with dens evaginatus in a Taiwanese and Spanish population and related complications of the fracture of its tubercle	2018	Lin 2018	It is not conducted in Nigeria
455	Jan-Feb, 2024	Got Caries? Breast milk and Early Childhood Caries?	2018	Dean 2018	It is not conducted in Nigeria
456	Jan-Feb, 2024	Oral Health Status and Habits among 6-13 Years Old Children with Limited Access to Dental Care in South Jeddah.	2019	Meligy 2019	It is not conducted in Nigeria
457	Jan-Feb, 2024	A comparison of dental caries in urban and rural children of the Riyadh region of Saudi Arabia	2019	Al-Rafee 2019	It is not conducted in Nigeria
458	Jan-Feb, 2024	Demarcated opacity in primary teeth increases the prevalence of molar incisor hypomineralization	2019	Reyes 2019	It is not conducted in Nigeria
459	Jan-Feb, 2024	Prevalence, defect characteristics and distribution of other phenotypes in 3-to 6-year-old children affected with Hypomineralised Second Primary Molars	2019	Goyal 2019	It is not conducted in Nigeria
460	Jan-Feb, 2024	Prevalence of dental caries and dental fluorosis among 6-12 years old school children in relation to fluoride concentration in an endemic fluoride belt of …	2019	Kola 2019	It is not conducted in Nigeria
461	Jan-Feb, 2024	Prevalence and presentation of hyperdontia in a non-syndromic, mixed Nigerian population	2019	Bello 2019	Wrong outcome
462	Jan-Feb, 2024	Enamel defects in primary teeth: A study among 4-year-old Nigerian children	2019	Ibiyemi 2019	Wrong outcome
463	Jan-Feb, 2024	Overview of dental caries severity and body mass index (BMI) on elementary school children	2019	Wening 2019	It is not conducted in Nigeria
464	Jan-Feb, 2024	Evaluation of the fissure sealants applied to erupting permanent molars in accordance to eruption stages: A prospective study	2019	Topal 2019	It is not conducted in Nigeria
465	Jan-Feb, 2024	Effects of first permanent molar extractıon on space changes observed in the dental arch using data mining method	2019	Serindere 2019	It is not conducted in Nigeria
466	Jan-Feb, 2024	Early childhood caries in Peru	2019	Castillo 2019	It is not conducted in Nigeria
467	Jan-Feb, 2024	Prevalence of dental fluorosis among 12–15-year-old students in Enugu Metropolis, Nigeria	2019	Okoye 2019	Wrong outcome
468	Jan-Feb, 2024	Risk Factors in Severity of Dental Caries among Primary School Students of PUSKESMAS Keputih Surabaya.	2019	Lestari 2019	It is not conducted in Nigeria
469	Jan-Feb, 2024	Trends in caries experience and background factors in 3-year-old children in Poland: evidence from epidemiological surveys during 2002–2017	2019	Turska-Szybka 2019	It is not conducted in Nigeria
470	Jan-Feb, 2024	Examining oral hygiene status and care needs of deaf and blind 6–12 years old exceptional school children in Kermanshah in 2015	2019	Rezaei 2019	It is not conducted in Nigeria
471	Jan-Feb, 2024	Does obstructive sleep apnea affect oral and periodontal health in children with Down syndrome? A preliminary study	2019	Durhan 2019	It is not conducted in Nigeria
472	Jan-Feb, 2024	Oral health of 6–7 year-old children according to the Caries Assessment Spectrum and Treatment (CAST) index	2019	Babaei 2019	It is not conducted in Nigeria
473	Jan-Feb, 2024	Caregivers' perceptions of the oral-health-related quality of life of children with special needs in Johannesburg, South Africa	2019	Nqcobo 2019	It is not conducted in Nigeria
474	Jan-Feb, 2024	Impact of molar incisor hypomineralization on oral health-related quality of life in Mexican schoolchildren	2019	Gutiérrez 2019	It is not conducted in Nigeria
475	Jan-Feb, 2024	The Prevalence and Risk Factors of Dental Caries of Permanent Teeth among 12-year-old Students in Guangdong, South China	2019	Wu 2019	It is not conducted in Nigeria
476	Jan-Feb, 2024	Prevalence of main dental diseases in children who live in conditions of biogeochemical fluorine and iodine deficiency	2019	Kostenko 2019	It is not conducted in Nigeria
477	Jan-Feb, 2024	Treatment options for deciduous molar hypomineralization: a report of three cases	2019	Quintero 2019	It is not conducted in Nigeria
478	Jan-Feb, 2024	Clinical Study of Pit and Fissure Morphology and its Relationship with Caries Prevalence in Young Permanent First Molars	2019	Altaf 2019	It is not conducted in Nigeria
479	Jan-Feb, 2024	Hypomineralised second primary molars may be indicative of future molar incisor hypomineralisation.	2019	Leith 2019	It is not conducted in Nigeria
480	Jan-Feb, 2024	Evaluation of the impact of early childhood caries, traumatic dental injury, and malocclusion on oral health-Related quality of life for Turkish preschool children and …	2019	Sakaryali 2019	It is not conducted in Nigeria
481	Jan-Feb, 2024	Magnitude of dental caries and its associated factors among governmental primary school children in Debre Berhan town, Ethiopia	2019	Aynalem 2019	It is not conducted in Nigeria
482	Jan-Feb, 2024	Socio-demographic variation, perceived oral impairment and oral impact on daily performance among children in Saudi Arabia	2019	Kassim 2019	It is not conducted in Nigeria
483	Jan-Feb, 2024	Prevalence of malocclusion and occlusal traits in the early mixed dentition in Shanghai, China	2019	Yu 2019	It is not conducted in Nigeria
484	Jan-Feb, 2024	Prevalence of malocclusion among school children of Southern Saudi Arabia	2019	Asiry 2019	It is not conducted in Nigeria
485	Jan-Feb, 2024	Systemic exposures associated with hypomineralized primary second molars	2019	Lopes-Fatturi 2019	It is not conducted in Nigeria
486	Jan-Feb, 2024	Prevalence of dental caries in 5-and 6-year-old Myanmar children	2019	Nomura 2019	It is not conducted in Nigeria
487	Jan-Feb, 2024	Prevalence of molar-incisor hypomineralization in Milwaukee, Wisconsin, USA: a pilot study	2019	Davenport 2019	It is not conducted in Nigeria
488	Jan-Feb, 2024	Are there any solutions for improving the cleft area hygiene in patients with cleft lip and palate? A systematic review	2019	Rodrigues 2019	Review
489	Jan-Feb, 2024	PHARMACEUTICAL SCIENCES	2019	Wahid 2019	It is not conducted in Nigeria
490	Jan-Feb, 2024	Assessment of oral health status of children living in orphanages of Hassan City, India	2019	Kavayashree 2019	It is not conducted in Nigeria
491	Jan-Feb, 2024	Prevalence of non-carious cervical lesions among the general population of the Republic of Srpska, Bosnia and Herzegovina	2019	Zuza 2019	It is not conducted in Nigeria
492	Jan-Feb, 2024	Gingival recession in a rural community in Nigeria: a pilot study	2019	Osadolor 2019	Wrong outcome
493	Jan-Feb, 2024	Toothpaste utilization profiles of 6 to 8-year-old Nigerian children	2019	Agboola 2019	Wrong outcome
494	Jan-Feb, 2024	Dental Caries Experience of Down's Syndrome Children in Ajdabiya-Libya	2019	Mansur 2019	It is not conducted in Nigeria
495	Jan-Feb, 2024	Dental caries and associated factors among primary school children in metropolitan city with the largest Javanese race population: A Crosssectional Study	2019	Bramantoro 2019	It is not conducted in Nigeria
496	Jan-Feb, 2024	Scholars Journal of Dental Sciences	2019	Kabar 2019	It is not conducted in Nigeria
497	Jan-Feb, 2024	Patient-reported oral health status and perceptions on oral hygiene before and after oral prophylaxis: A pre-experimental clinical study in Lagos, Nigeria	2019	Oyapero 2019	Wrong outcome
498	Jan-Feb, 2024	Effect of dental treatment on the quality of life of children with traumatic dental injuries in ibadan, Nigeria	2019	Adeyemo 2019	Wrong outcome
499	Jan-Feb, 2024	Ending childhood dental caries: WHO implementation manual	2019	Organization 2019	WHO Report
500	Jan-Feb, 2024	A review of early childhood caries, risk factors and preventive strategies	2019	Kanagaratnam 2019	Review
501	Jan-Feb, 2024	Unmet Oral Health Needs of Basic School Pupils in The Lower Manya Krobo Municipality of The Eastern Region of Ghana	2019	Dsane 2019	It is not conducted in Nigeria
502	Jan-Feb, 2024	A retrospective study: Do all impacted teeth cause pathology?	2019	Sarica 2019	It is not conducted in Nigeria
503	Jan-Feb, 2024	Increase in dental caries and change in the socioeconomic profile of families in a child cohort of the primary health care in Northeast Brazil	2019	Melo 2019	It is not conducted in Nigeria
504	Jan-Feb, 2024	The prevalence of malocclusion among 10–12-year-old schoolchildren in Khammam district, telangana: an epidemiological study	2019	Reddy 2019	It is not conducted in Nigeria
505	Jan-Feb, 2024	Oral habits and malocclusion in children resident in Ile-Ife Nigeria	2019	Kolawole 2019	Wong outcome
506	Jan-Feb, 2024	Oral diseases and oral health related behaviors in adolescents living in Maasai population areas of Tanzania: a cross-sectional study	2019	Simangwa 2019	It is not conducted in Nigeria
507	Jan-Feb, 2024	The Global Trends in Incidence of Different Oral Disorders: Results from the Global Burden of Disease Study 2017 and the Impact on the Prevention	2019	Hu 2019	It is not conducted in Nigeria
508	Jan-Feb, 2024	Prevalence and distribution of Carabelli cusp in maxillary molars in deciduous and permanent dentition and its relation to tooth size in a group of Iranian adult and …	2019	Aminzadeh 2019	It is not conducted in Nigeria
509	Jan-Feb, 2024	Prevalence of periodontitis in young populations: a systematic review	2019	Catunda 2019	Review
510	Jan-Feb, 2024	Prevalence of Dental Caries and Associated factors Among The Military Persons in Assossa Military Camps, Benishangul-Gumuz, Region, Ethiopia	2019	Nigusu 2019	It is not conducted in Nigeria
511	Jan-Feb, 2024	Long-term survival of different deep dentin caries treatments: A 5-year clinical study	2019	Oz 2019	It is not conducted in Nigeria
512	Jan-Feb, 2024	Brick tea consumption is a risk factor for dental caries and dental fluorosis among 12-year-old Tibetan children in Ganzi	2019	Zhang 2019	It is not conducted in Nigeria
513	Jan-Feb, 2024	Analysis of prevalence and diagnostic criteria of molar-incisor hipomineralization.	2019	Farias 2019	It is not conducted in Nigeria
514	Jan-Feb, 2024	Prevalence and pattern of restorations on permanent molar teeth among adult dental patients	2019	Enabulele 2019	It is not conducted in Nigeria
515	Jan-Feb, 2024	Prevalence of dental caries and evaluation of mean DMFT index among secondary school students in Asmara, Eritrea.	2019	Abdelhamid 2019	It is not conducted in Nigeria
516	Jan-Feb, 2024	The incidence of malocclusions in children at the “ugly duckling” stage	2019	Masłowska-Kasowicz 2019	It is not conducted in Nigeria
517	Jan-Feb, 2024	The influence of family functioning in adolescent dental caries	2019	Azevedo 2019	It is not conducted in Nigeria
518	Jan-Feb, 2024	Need for Interceptive Orthodontic treatment in Children of Chennai–A Pilot Study	2019	John 2019	It is not conducted in Nigeria
519	Jan-Feb, 2024	Gender wise association between dental malocclusion classes and ABO blood group system	2019	Tariq 2019	It is not conducted in Nigeria
520	Jan-Feb, 2024	IDF Diabetes Atlas: Diabetes and oral health–A two-way relationship of clinical importance	2019	Borgnakke 2019	It is not conducted in Nigeria
521	Jan-Feb, 2024	A global compendium of oral health: tooth eruption and hard dental tissue anomalies	2019	Folayan 2019	It is not conducted in Nigeria
522	Jan-Feb, 2024	Evaluation of the Relationship Between Malocclusion and the Periodontal Health, Caries, Socio-economic Status of Children	2019	Öz 2019	It is not conducted in Nigeria
523	Jan-Feb, 2024	The burden of early childhood caries in Canadian children and associated risk factors	2019	Pierce 2019	It is not conducted in Nigeria
524	Jan-Feb, 2024	Pattern of malocclusion and caries experience in unrepaired cleft lip and palate patients in Enugu	2020	Okoye 2020	It is not conducted in Nigeria
525	Jan-Feb, 2024	Dental caries in primary and permanent teeth in children's worldwide, 1995 to 2019: a systematic review and meta-analysis	2020	Kazeminia 2020	Review
526	Jan-Feb, 2024	Prevention of dental caries in Nigeria: a narrative review of strategies and recommendations from 1999 to 2019	2020	Okeigbemen 2020	Review
527	Jan-Feb, 2024	Prevalence And Severity Of Dental Caries And Oral Hygiene Status Among The 35-40 Years Old Adult Population Attending A Private Dental College-A …	2020	Deepak 2020	It is not conducted in Nigeria
528	Jan-Feb, 2024	Prevalence of hypomineralised second primary molars (HSPM) in Syrian preschool children	2020	Halal 2020	It is not conducted in Nigeria
529	Jan-Feb, 2024	Prevalence and Comparison of Dental Caries experience among 5 to 12 year old school children of Chandigarh using dft/DMFT and SiC Index: A Cross …	2020	Prabakar 2020	It is not conducted in Nigeria
530	Jan-Feb, 2024	Epidemiological study of acquired developmental defects of enamel in children between 3 and 19 years old from Dolj county, Romania	2020	Popescu 2020	It is not conducted in Nigeria
531	Jan-Feb, 2024	Associations between child snack and beverage consumption, severe dental caries, and malnutrition in Nepal	2020	Zahid 2020	It is not conducted in Nigeria
532	Jan-Feb, 2024	Advancing oral health policy for mandatory dental screening before admission into public primary and secondary schools in Lagos, Nigeria	2020	Oyapero 2020	Wrong outcome
533	Jan-Feb, 2024	Reasons for primary teeth extraction in children aged 1-14 years: a retrospective study	2020	Maslak 2020	It is not conducted in Nigeria
534	Jan-Feb, 2024	RISING PROFILE OF ORAL CAVITY PROTOZOA AMONGST DENTAL PATIENTS IN SOUTH EASTERN NIGERIA	2020	Ani 2020	Wrong outcome
535	Jan-Feb, 2024	The relationship between molar incisor hypomineralization, dental caries, socioeconomic factors, and polymorphisms in the vitamin D receptor gene: a population …	2020	Fatturi 2020	It is not conducted in Nigeria
536	Jan-Feb, 2024	A Ten Year Audit of Traumatic Dental Injuries in Children in a Tertiary Hospital in Southern Nigeria	2020	Ogordi 2020	Wrong outcome
537	Jan-Feb, 2024	Clinical consequences of untreated dental caries among primary school children: A cross-sectional study	2020	Gudipaneni 2020	It is not conducted in Nigeria
538	Jan-Feb, 2024	Prevalence of dental caries in children with chronic heart	2020	Aliyu 2020	Wrong outcome
539	Jan-Feb, 2024	Influence of Deciduous Molar Hypomineralization on Molar Incisor Hypomineralization–A Systematic Review	2020	Solanki 2020	It is not conducted in Nigeria
540	Jan-Feb, 2024	Erosive tooth wear and erosive esophagitis in children: an observational study in Porto Alegre, Brazil	2020	Quoos 2020	Review
541	Jan-Feb, 2024	Potency of dental permanent tooth eruption because of body mass index disturbance due to untreated teeth in elementary students	2020	Wening 2020	It is not conducted in Nigeria
542	Jan-Feb, 2024	Dental fear in children: association with dental caries and molar incisor hypomineralization	2020	Laureano 2020	It is not conducted in Nigeria
543	Jan-Feb, 2024	Pathology and abnormality of the first permanent molar among children	2020	Hamza 2020	It is not conducted in Nigeria
544	Jan-Feb, 2024	Prevalence of hypomineralization in second primary molars (HSPM) in 7 to 10-year-old Saudi children	2020	Zakirulla 2020	It is not conducted in Nigeria
545	Jan-Feb, 2024	Correlation of low CD4+ counts with high dental caries prevalence in children living with perinatal HIV/AIDS undergoing antiretroviral therapy	2020	Nugraha 2020	It is not conducted in Nigeria
546	Jan-Feb, 2024	Early childhood caries status and its associated factors among young children in a rural area of Cambodia	2020	Kubota 2020	It is not conducted in Nigeria
547	Jan-Feb, 2024	The prevalence of dental caries in primary dentition in 3-to 5-year-old preschool children in Northern China	2020	Zhang 2020	It is not conducted in Nigeria
548	Jan-Feb, 2024	Worldwide prevalence of malocclusion in the different stages of dentition: A systematic review and meta-analysis	2020	Stomatologic 2020	Review
549	Jan-Feb, 2024	A review of stunting growth in children: relationship to the incidence of dental caries and its handling in children	2020	Achmad 2020	Review
550	Jan-Feb, 2024	Magnitude of dental caries and its associated factors among governmental primary school children in Debre Berhan Town, North-East Ethiopia	2020	Aynalem 2020	It is not conducted in Nigeria
551	Jan-Feb, 2024	Prevalence of middle mesial and middle distal canals in mandibular molars in an Egyptian subpopulation using micro-computed tomography	2020	Alashiry 2020	It is not conducted in Nigeria
552	Jan-Feb, 2024	The Relationship between Quality of Life Related to Oral Health Status in 8-10-year-old students in Shiraz during 2016-2017	2020	Amiri 2020	It is not conducted in Nigeria
553	Jan-Feb, 2024	Dental caries in three-year-old preschool children in Lima, Peru assessed according to the CAST instrument	2020	Pesaressi 2020	It is not conducted in Nigeria
554	Jan-Feb, 2024	Third molar agenesis: Prevalence and Association with agenesis of other teeth in a Turkish population	2020	Ercal 2020	It is not conducted in Nigeria
555	Jan-Feb, 2024	Dental and oral health problems in elementary school children: a scoping review	2020	Riolina 2020	Review
556	Jan-Feb, 2024	Pattern and reasons for permanent tooth extractions at dental clinics of the university of science and technology of Fujairah, UAE	2020	Alsaegh 2020	It is not conducted in Nigeria
557	Jan-Feb, 2024	A 21-day school-based toothbrushing intervention in children aged 6 to 9 years in Indonesia and Nigeria: protocol for a two-arm superiority randomized …	2020	Melo 2020	It is not conducted in Nigeria
558	Jan-Feb, 2024	Causes and patterns of permanent tooth loss among 9-15 years old children in the Central Anatolia Region	2020	Candan 2020	It is not conducted in Nigeria
559	Jan-Feb, 2024	Prevalence and Treatment Need of Molar Incisor Hypomineralisation in 8-12 Year Old School Going Children of Cuttack, Odisha.	2020	RAY 2020	It is not conducted in Nigeria
560	Jan-Feb, 2024	Prevalence and Pattern of Hypomineralized Second Primary Molars in Children in Delhi–NCR	2020	Singh 2020	It is not conducted in Nigeria
561	Jan-Feb, 2024	Dental caries status in autistic children: a meta-analysis	2020	Zhang 2020	It is not conducted in Nigeria
562	Jan-Feb, 2024	Evaluation of vitamin D receptor genetic polymorphisms with dental caries and developmental defects of enamel in Brazilian children	2020	Madalena 2020	It is not conducted in Nigeria
563	Jan-Feb, 2024	PREVALENCE, EXTENT, SEVERITY AND INTRAORAL DISTRIBUTION OF GINGIVAL RECESSION IN PATIENTS WITH PERIODONTITIS IN UKRAINIAN …	2020	Mazur 2020	It is not conducted in Nigeria
564	Jan-Feb, 2024	Prevalence of impacted teeth in Saudi patients attending dental clinics in the Eastern province of Saudi Arabia: A radiographic retrospective study	2020	Alamri 2020	It is not conducted in Nigeria
565	Jan-Feb, 2024	Severe Early Childhood Caries, Hypoplasia-Associated Severe Early Childhood Caries and Deciduous Molar Hypomineralization amongst 3 to 6 Years Old …	2020	Bulani 2020	It is not conducted in Nigeria
566	Jan-Feb, 2024	Caries Experience and Oral Disorders of Disabled Children	2020	Kuter 2020	It is not conducted in Nigeria
567	Jan-Feb, 2024	ASSESSMENT OF UNTREATED DENTAL CARIES USING PUFA INDEX IN CHILDREN OF CHENNAI-A CROSS-SECTIONAL OBSERVATIONAL STUDY	2020	Manivannan 2020	It is not conducted in Nigeria
568	Jan-Feb, 2024	Global prevalence of aggressive periodontitis: A systematic review and meta‐analysis	2020	Bouziane 2020	Review
569	Jan-Feb, 2024	CPQ Dentistry (2020) 1: 5 Research Article	2020	Dsane 2020	It is not conducted in Nigeria
570	Jan-Feb, 2024	Oral health status and treatment needs of children with special health care needs in rural and urban areas of Hyderabad–A cross sectional study	2020	Singh 2020	It is not conducted in Nigeria
571	Jan-Feb, 2024	Frequency of possible factors associated with non-carious cervical lesions in permanent teeth	2020	Zafar 2020	It is not conducted in Nigeria
572	Jan-Feb, 2024	Reasons for 1-17-year-old children to visit A dentist during the covid-19 pandemic	2020	Kamalova 2020	It is not conducted in Nigeria
573	Jan-Feb, 2024	Dental caries pattern and treatment needs among Ugandan adolescent students: A cross-sectional study	2020	Ndagire 2020	It is not conducted in Nigeria
574	Jan-Feb, 2024	International Association of Dental Traumatology guidelines for the management of traumatic dental injuries: 2. Avulsion of permanent teeth	2020	Fouad 2020	It is not conducted in Nigeria
575	Jan-Feb, 2024	Analysis of salivary level Lactobacillus spp. and associated factors as determinants of dental caries amongst primary school children in Harar town, eastern …	2020	Ademe 2020	It is not conducted in Nigeria
576	Jan-Feb, 2024	Caries Incidence, by DMFT Index of Libyan School Children Concerning Socio-demographic Variables and Oral Health Behavior	2020	Elfseyie 2020	It is not conducted in Nigeria
577	Jan-Feb, 2024	Dental caries and associated factors among patients attending the University of Gondar Comprehensive Hospital Dental Clinic, North West Ethiopia: a hospital-based …	2020	Teshome 2020	It is not conducted in Nigeria
578	Jan-Feb, 2024	Prevalence and Characteristics of Dental Anomalies in Pediatric Patients at a Dental Hospital in Thailand	2020	Sakulratchata 2020	It is not conducted in Nigeria
579	Jan-Feb, 2024	Caries experience and oral health related quality of life in a cohort of Ugandan HIV-1 exposed uninfected children compared with a matched cohort of HIV …	2020	Birungi 2020	It is not conducted in Nigeria
580	Jan-Feb, 2024	Relationship between socioeconomic inequalities and oral hygiene indicators in private and public schools in Karachi: An observational study	2020	Khalid 2020	It is not conducted in Nigeria
581	Jan-Feb, 2024	The Influence of Maternal Factors on Children's Oral Health: Mothers' Age, Education Level, Toothbrushing Habit and Socioeconomic Status	2020	Kuter 2020	It is not conducted in Nigeria
582	Jan-Feb, 2024	Do malocclusion and orthodontic treatment impact oral health? A systematic review and meta-analysis	2020	Macey 2020	Review
583	Jan-Feb, 2024	Prevalence, pattern and distribution of MIH defects in Sudanese children	2020	Abdalla 2020	It is not conducted in Nigeria
584	Jan-Feb, 2024	Perception of Saudi Dental Surgeons Regarding Hypomineralised Second Primary Molars (HSPM)	2020	Zakirulla 2020	It is not conducted in Nigeria
585	Jan-Feb, 2024	Relationship between playing of wind musical instruments and symptoms of temporomandibular joint disorders in a male Nigerian adult population	2020	Adeyemi 2020	Wrong outcome
586	Jan-Feb, 2024	The Prevalence and Severity of Gingivitis in High School Students in Gaza Strip-Palestine: Cross-sectional Study	2020	Elshanti 2020	It is not conducted in Nigeria
587	Jan-Feb, 2024	Prevalence of dental caries and associated risk factors in children living with disabilities in Rwanda: a cross-sectional study	2020	Uwayezu 2020	It is not conducted in Nigeria
588	Jan-Feb, 2024	A Retrospective Analysis of the Most Frequently Root Canal Treated Tooth in Pediatric Patients Visiting a University Hospital In Chennai	2020	Manivannan 2020	It is not conducted in Nigeria
589	Jan-Feb, 2024	Evidence-based dental management in the new era of sickle cell disease: a scoping review	2020	Hsu 2020	Review
590	Jan-Feb, 2024	The influence of breastfeeding and pacifier use on the association between preterm birth and primary-dentition malocclusion: A population-based birth cohort study	2020	Rosa 2020	It is not conducted in Nigeria
591	Jan-Feb, 2024	Prevalence, Clinical Presentation and Associated Sociodemographic Characteristics of Molar Hypomineralization in Indiana, USA	2020	Ahmed 2020	It is not conducted in Nigeria
592	Jan-Feb, 2024	Exploring the cost-effectiveness of child dental caries prevention programmes. Are we comparing apples and oranges?	2020	Anopa 2020	It is not conducted in Nigeria
593	Jan-Feb, 2024	Deciduous molar hypomineralization in twins: A case report	2020	Moraes 2020	It is not conducted in Nigeria
594	Jan-Feb, 2024	Association between demarcated enamel hypomineralization on second primary molars and dental caries in childhood	2020	Costa-Silva 2020	It is not conducted in Nigeria
595	Jan-Feb, 2024	Height and dental caries among 13-year-old adolescents in India: A sociobehavioral life course approach	2020	Singh 2020	It is not conducted in Nigeria
596	Jan-Feb, 2024	The effect of chewing stick use on oral hygiene and gingival health of young adults in Nigeria	2020	IGUNMA 2020	Wrong outcome
597	Jan-Feb, 2024	Oral diseases of the elderly in Nigeria: dental health problem in focus	2020	Akpocha 2020	Wrong outcome
598	Jan-Feb, 2024	Oral health and halitosis among type 1 diabetic and healthy children	2020	Iscan 2020	It is not conducted in Nigeria
599	Jan-Feb, 2024	EVALUATION OF PRIMARY TEETH WITH CARIES REQUIRING PULPECTOMY AND EXTRACTION IN CHILDREN BETWEEN 5-7 YEARS OLD VISITING A …	2020	Deepak 2020	It is not conducted in Nigeria
600	Jan-Feb, 2024	Gingival health and oral hygiene practices among high school children in Saudi Arabia	2020	AlGhamdi 2020	It is not conducted in Nigeria
601	Jan-Feb, 2024	Assessment of prevalence of developmental defects of enamel in Autistic Children in Chennai city	2020	Priyatharshini 2020	It is not conducted in Nigeria
602	Jan-Feb, 2024	Prevalence and causes of traumatic dental injuries to anterior teeth among primary school children in Sana'a city, Yemen	2020	Mutaher 2020	It is not conducted in Nigeria
603	Jan-Feb, 2024	Is there any relationship between hypodontia and hyperdontia with taurodontism, microdontia and macrodontia? A retrospective study	2020	Gokaya 2020	It is not conducted in Nigeria
604	Jan-Feb, 2024	Introduction: epidemiology of traumatic dental injuries	2020	Slayton 2020	It is not conducted in Nigeria
605	Jan-Feb, 2024	Prevalence of dental caries in 12-year-olds in San Pedro de Macorís, DR	2020	Diaz-Nicolas 2020	It is not conducted in Nigeria
606	Jan-Feb, 2024	Assessment of Transverse Occlusal Discrepancy in the First One Hundred Orthodontic Patients Seen at the University of Calabar Teaching Hospital, Calabar, Nigeria.	2020	Adekoya 2020	Wrong outcome
607	Jan-Feb, 2024	Birth order is associated with caries development in young children: a register-based cohort study	2020	Julihn 2020	It is not conducted in Nigeria
608	Jan-Feb, 2024	Dental caries severity and related factors of 1307 Turkish boarding school children	2021	Cubukcu 2021	It is not conducted in Nigeria
609	Jan-Feb, 2024	The prevalence and severity of dental caries in permanent molars amongst 8–10 years of children in Vadodara, Gujarat: An epidemiological study	2021	Thaker 2021	It is not conducted in Nigeria
610	Jan-Feb, 2024	Prevalence of dental caries in the first permanent molar and associated risk factors among sixth-grade students in São Tomé Island	2021	Que 2021	It is not conducted in Nigeria
611	Jan-Feb, 2024	Congenital and acquired defects in enamel of primary teeth: prevalence, severity and risk factors in Brazilian children	2021	Almeida 2021	It is not conducted in Nigeria
612	Jan-Feb, 2024	Molar incisor hypomineralization: A review and prevalence in Japan	2021	Saitoh 2021	Review
613	Jan-Feb, 2024	Caries incidence of the first permanent molars according to the Caries Assessment Spectrum and Treatment (CAST) index and its determinants in children: a …	2021	Mahboobi 2021	It is not conducted in Nigeria
614	Jan-Feb, 2024	Dental fluorosis severity in children 8-12 years old and associated factors	2021	Saldarriaga 2021	It is not conducted in Nigeria
615	Jan-Feb, 2024	Gender differences in caries status of the first permanent molars in Libyan children	2021	Alaskandrani 2021	It is not conducted in Nigeria
616	Jan-Feb, 2024	Intelligence quotient and dental caries: An analytical cross-sectional study among Saudi Arabian Children	2021	Madhan 2021	It is not conducted in Nigeria
617	Jan-Feb, 2024	Dental caries and its association with the oral microbiomes and HIV in young children—Nigeria (DOMHaIN): a cohort study	2021	Coker 2021	Wrong outcome - Specified population
618	Jan-Feb, 2024	Molar incisor hypomineralization, prevalence, pattern and distribution in Sudanese children	2021	Abdalla 2021	It is not conducted in Nigeria
619	Jan-Feb, 2024	DMFT of the First Permanent Molars, dmft and Related Factors among All First-Grade Primary School Students in Rafsanjan Urban Area	2021	Kamiab 2021	It is not conducted in Nigeria
620	Jan-Feb, 2024	Childhood malnutrition and hypo mineralized molar defects; a cross sectional study, Egypt	2021	Ibrahim 2021	It is not conducted in Nigeria
621	Jan-Feb, 2024	Traumatic Dental Injuries: A seven-year evaluation of peadiatric cases seen in a tertiary hospital	2021	Popoola 2021	Wrong outcome
622	Jan-Feb, 2024	Statistical estimation of wear in permanent teeth: a systematic review	2021	Azeez 2021	Review
623	Jan-Feb, 2024	Reasons for permanent teeth extractions and related factors among adult patients in the Eastern Province of Saudi Arabia	2021	Aljafar 2021	It is not conducted in Nigeria
624	Jan-Feb, 2024	Reasons and pattern of tooth extractions among 2-16 years old dental patients in Maiduguri: A retrospective study.	2021	OROMAKINDE 2021	It is not conducted in Nigeria
625	Jan-Feb, 2024	Prevalence, Severity and Consequences of Dental Caries among Children: A study in a Private Dental College and Hospital, Dhaka, Bangladesh	2021	Nurul 2021	It is not conducted in Nigeria
626	Jan-Feb, 2024	The incidence and intensity of postendodontic pain and flareup in single and multiple visit root canal treatments: A systematic review and meta-analysis	2021	Vishwanathaiah 2021	Review
627	Jan-Feb, 2024	Dental caries prevalence among elementary school students and its relationship with body mass index and oral hygiene in Ardabil in 2019	2021	Mohammadi 2021	It is not conducted in Nigeria
628	Jan-Feb, 2024	Severidad de fluorosis dental y factores asociados en niños de 8-12 años de edad	2021	Saldarriaga 2021	It is not conducted in Nigeria
629	Jan-Feb, 2024	The prevalence of molar-incisor hypomineralization: a systematic review and meta-analysis	2021	Lopes 2021	Review
630	Jan-Feb, 2024	Assessment of dental caries in children with organic lesions of the nervous system using ICDAS II criteria	2021	Pryimak 2021	It is not conducted in Nigeria
631	Jan-Feb, 2024	Prevalence of dental caries and associated factors in East Africa, 2000–2020: systematic review and meta-analysis	2021	Teshome 2021	Review
632	Jan-Feb, 2024	Dental pain prevalence associated with caries experience in pediatric patients in a clinical sample in Mexico	2021	Hernández-Martínez 2021	It is not conducted in Nigeria
633	Jan-Feb, 2024	Oral health-seeking behavior among different population groups in Enugu Nigeria	2021	Uguru 2021	Wrong outcome
634	Jan-Feb, 2024	The complex microbiome of caries-active and caries-free supragingival plaques in permanent dentition	2021	Celik 2021	It is not conducted in Nigeria
635	Jan-Feb, 2024	The Eruption Sequence of Primary and Permanent Teeth in a Group of Children	2021	Elkhatib 2021	It is not conducted in Nigeria
636	Jan-Feb, 2024	Oral health policies to tackle the burden of early childhood caries: a review of 14 countries/regions	2021	Chen 2021	Review
637	Jan-Feb, 2024	Relation between molar-incisor hypomineralization (MIH) occurrence and war pollutants in bombarded regions: Epidemiological pilot study in Lebanon	2021	Elzein 2021	It is not conducted in Nigeria
638	Jan-Feb, 2024	Association of Dental Caries and Anthropometric Measures among primary school children	2021	Anzar 2021	It is not conducted in Nigeria
639	Jan-Feb, 2024	A Four-Year Follow-Up Case Report of Hypomineralized Primary Second Molars Rehabilitated with Stainless Steel Crowns	2021	Lopes 2021	It is not conducted in Nigeria
640	Jan-Feb, 2024	Dietary sugar exposure and oral health status in children with autism spectrum disorder: a case-control study	2021	Moorthy 2021	It is not conducted in Nigeria
641	Jan-Feb, 2024	Oral health status among medically compromised children within Riyadh, Saudi Arabia: A case-control study	2021	Basheer 2021	It is not conducted in Nigeria
642	Jan-Feb, 2024	Molar–incisor hypomineralization: parent's and children's impact perceptions on the oral health-related quality of life	2021	Dias 2021	It is not conducted in Nigeria
643	Jan-Feb, 2024	Dental Caries and Associated Factors in 3–5-Year-Old Children in Guizhou Province, China: An Epidemiological Survey (2015–2016)	2021	Guan 2021	It is not conducted in Nigeria
644	Jan-Feb, 2024	Hypomineralised Second Primary Molars: Prevalence, characteristics and perception of management by Irish dentists	2021	Carra 2021	It is not conducted in Nigeria
645	Jan-Feb, 2024	Prevalence of malocclusion and assessment of orthodontic treatment needs among Syrian refugee children and adolescents: a cross-sectional study	2021	Salim 2021	It is not conducted in Nigeria
646	Jan-Feb, 2024	Replication of GWAS significant loci in a sub-Saharan African Cohort with early childhood caries: a pilot study	2021	Olatosi 2021	Wrong outcome
647	Jan-Feb, 2024	Prevalence and Severity of Attrition among Adult Class II Division I Malocclusion Patients	2021	Jain 2021	It is not conducted in Nigeria
648	Jan-Feb, 2024	Association between sociodemographic factors and noncavitated and cavitated caries lesions in 8-to 12-year-old Mexican schoolchildren	2021	Pérez 2021	It is not conducted in Nigeria
649	Jan-Feb, 2024	Retrospective study on Oral health problems in and around Ambo town, central Ethiopia	2021	Derara 2021	It is not conducted in Nigeria
650	Jan-Feb, 2024	Dental Caries	2021	Peres 2021	It is not conducted in Nigeria
651	Jan-Feb, 2024	A community survey on maternal perception about the initiation of dental home for infants in Lagos, Nigeria	2021	Olatosi 2021	Wrong outcome
652	Jan-Feb, 2024	Enamel Defects	2021	Manton 2021	It is not conducted in Nigeria
653	Jan-Feb, 2024	Comparison of caries assessment spectrum and treatment needs index with def index in measuring dental caries among 2–6-year-old schoolchildren: A …	2021	Vemagiri 2021	It is not conducted in Nigeria
654	Jan-Feb, 2024	Tooth wear and socioeconomic status in childhood and adulthood: Findings from a systematic review and meta-analysis of observational studies	2021	Entezami 2021	Review
655	Jan-Feb, 2024	Distribution and morphology of enamel hypomineralisation defects in second primary molars	2021	Vlachou 2021	It is not conducted in Nigeria
656	Jan-Feb, 2024	Updates in association of gastroesophageal reflux disease and dental erosion: systematic review	2021	Ortiz 2021	Review
657	Jan-Feb, 2024	Causes of dental trauma: Results of findings among patients in a secondary oral healthcare center, Jos, Nigeria	2021	Idowu 2021	Wrong outcome
658	Jan-Feb, 2024	Dental caries in children with Down syndrome and associated factors	2021	HASHIZUME 2021	It is not conducted in Nigeria
659	Jan-Feb, 2024	Severity of Extrinsic Black Stain and prevalence of Dental Caries	2021	Almotairy 2021	It is not conducted in Nigeria
660	Jan-Feb, 2024	Clinical trial of The Canary System for proximal caries detection: A comparative study	2021	Jan 2021	It is not conducted in Nigeria
661	Jan-Feb, 2024	Frequency, Pattern and Rationale of Tooth Extractions Among Orthodontic Patients: A 10-year Tertiary Institution Experience	2021	Aikins 2021	It is not conducted in Nigeria
662	Jan-Feb, 2024	Evaluation of oral health status and oral disorders of children with autism spectrum disorders by gender	2021	Kuter 2021	It is not conducted in Nigeria
663	Jan-Feb, 2024	Prevalence And Severity Of Tooth Wear In Diabetic Patients-A Retrospective Analysis.	2021	Karpagam 2021	It is not conducted in Nigeria
664	Jan-Feb, 2024	Associated Factors of Early Childhood Caries (ECC) Among 24–42-Month-Old-Children in Jakarta: A Cross-Sectional Study	2021	Setiawati 2021	It is not conducted in Nigeria
665	Jan-Feb, 2024	Dental caries prevalence among elementary school students and its relationship with body mass index and oral hygiene in Ardabil in 2019	2021	محمدی 2021	It is not conducted in Nigeria
666	Jan-Feb, 2024	Hypomineralized primary teeth in preterm low birth weight children and its association with molar incisor hypomineralization—A 3-year-prospective study	2021	Mohamed 2021	It is not conducted in Nigeria
667	Jan-Feb, 2024	Reasons for Tooth Extraction among Libyan Adults: Multi-Center Cross-Sectional Study	2021	Elzer 2021	It is not conducted in Nigeria
668	Jan-Feb, 2024	Mapping Evidence on Early Childhood Caries Prevalence: Complexity of Worldwide Data Reporting	2021	Abdelrahman 2021	It is not conducted in Nigeria
669	Jan-Feb, 2024	Oral health needs of athletes with intellectual disability in Southern Europe: Greece, Italy and Spain	2021	Rojas 2021	It is not conducted in Nigeria
670	Jan-Feb, 2024	RISK FACTORS FOR FLUOROSIS AND MANAGEMENT OF SEVERE CASES WITH FIXED DENTAL PROSTHETICS. REVIEW.	2021	Botezatu 2021	Review
671	Jan-Feb, 2024	The Dental Aesthetic Index and its association with dental caries, dental plaque and socio-demographic variables in schoolchildren aged 12 and 15 years	2021	Fernández-Riveiro 2021	It is not conducted in Nigeria
672	Jan-Feb, 2024	Demarcated Primary Second Molar Hypomineralization: Prevalence Data and Associated Sociodemographic Determinants from Indiana	2021	Ahmed 2021	It is not conducted in Nigeria
673	Jan-Feb, 2024	Antibiotics to prevent complications following tooth extractions	2021	Lodi 2021	It is not conducted in Nigeria
674	Jan-Feb, 2024	Prevalence of molar-incisor hypomineralization within an orthodontic department in the United States	2021	Lanford 2021	It is not conducted in Nigeria
675	Jan-Feb, 2024	N. Borrego-Martí¹, R. Peris-Corominas², I. Maura-Solivellas³, E. Ferrés-Padró4	2021	Ferrés-Amat 2021	It is not conducted in Nigeria
676	Jan-Feb, 2024	Are anxiety and the presence of siblings risk factors for dental neglect and oral health status in children?	2021	Aydinoglu 2021	It is not conducted in Nigeria
677	Jan-Feb, 2024	Observational study regarding the relationship between nutritional status, dental caries, mutans streptococci, and lactobacillus bacterial colonies	2021	Bud 2021	It is not conducted in Nigeria
678	Jan-Feb, 2024	Dental caries and associated factors in Ethiopia: systematic review and meta-analysis	2021	Zewdu 2021	Review
679	Jan-Feb, 2024	Prevalence of hypomineralised second primary molars (HSPM): A systematic review and meta-analysis	2021	O'Connell 2021	Review
680	Jan-Feb, 2024	EARLY CHILDHOOD CARIES RISK FACTORS	2021	MOBARAKİ 2021	It is not conducted in Nigeria
681	Jan-Feb, 2024	1 RESEARCH PROTOCAL Oral Health Status among Special Healthcare Needs Adolescents Enrolled in Training Centers in Khartoum State, Sudan	2021	ALMAGRBI 2021	It is not conducted in Nigeria
682	Jan-Feb, 2024	Improving children's oral health through assessment, prevention, and treatment	2021	Ngwu 2021	It is not conducted in Nigeria
683	Jan-Feb, 2024	Prevalence and correlates of dental service utilisation among a national general adult population sample in Sudan	2021	Pengpid 2021	It is not conducted in Nigeria
684	Jan-Feb, 2024	Dental Care for a Child with Congenital Hydrocephalus: A Case Report with 12-Month Follow-Up	2021	Tolibah 2021	It is not conducted in Nigeria
685	Jan-Feb, 2024	Evaluation of ozone therapy in endodontic treatment of teeth with necrotic pulp and apical periodontitis: a randomized clinical trial	2021	Sinha 2021	It is not conducted in Nigeria
686	Jan-Feb, 2024	Screening for depression among dental patients in Benin city sub population of Nigeria	2021	Edetanlen 2021	It is not conducted in Nigeria
687	Jan-Feb, 2024	Fluoride and dental health	2021	Iba 2021	It is not conducted in Nigeria
688	Jan-Feb, 2024	Caries severity, dental knowledge, and behavior among a group of children attending Preventive Clinic College of Dentistry, University of Basrah	2021	AL-ABBASI 2021	It is not conducted in Nigeria
689	Jan-Feb, 2024	Analyzing the Biographical Methods in Developing Prospective Teachers to Measure the Mental States of the Students	2021	Savchuk 2021	It is not conducted in Nigeria
690	Jan-Feb, 2024	Global oral health policies and guidelines: using silver diamine fluoride for caries control	2021	Gao 2021	It is not conducted in Nigeria
691	Jan-Feb, 2024	Prevalence of Early Childhood Caries in 3 to 5 years old Children of Bhavnagar city: A cross sectional study.	2021	Mulchandani 2021	It is not conducted in Nigeria
692	Jan-Feb, 2024	Prevalence of Malocclusion in Primary Dentition in Southeast Part of Haryana, India: A Cross-sectional Study	2021	Sharma 2021	It is not conducted in Nigeria
693	Jan-Feb, 2024	Satisfaction with dental condition and oral health–related quality of life of school-age children with dental pain in Ibadan, Nigeria	2021	Lawal 2021	Wrong outcome
694	Jan-Feb, 2024	Worldwide variations in methodology and reporting of early childhood caries: A scoping review	2021	Hsu 2021	Review
695	Jan-Feb, 2024	Systematic review of the literature on dental caries and periodontal disease in socio-economically disadvantaged individuals	2021	Cianetti 2021	Review
696	Jan-Feb, 2024	Dental Caries Experience and Oral Hygiene Status among Institutionalized Orphans of Bhubaneswar City, Odisha: A Comprehensive Dental Healthcare …	2021	Suresan 2021	It is not conducted in Nigeria
697	Jan-Feb, 2024	Prevalence and predisponent factors of molar-incisor hypomineralization in primary dentition	2021	Lira 2021	It is not conducted in Nigeria
698	Jan-Feb, 2024	A Cross Sectional Study on Frequency of Malocclusion in 3 to 5-Year-Old Children in Isfahan, Iran	2021	Jafarzadeh 2021	It is not conducted in Nigeria
699	Jan-Feb, 2024	Association between parity and tooth loss among northern Nigerian Hausa women	2021	Oziegbe 2021	Wrong outcome
700	Jan-Feb, 2024	Oral Pathologies in Migrants: The Experience of the "PROTECT" Project in 3023 Patients	2022	Palaia 2022	It was not conducted in Nigeria
701	Jan-Feb, 2024	Prevalence of dental caries in the permanent dentition amongst 12-year-olds in Africa: a systematic review and meta-analysis	2022	Kimmie-Dhansay 2022	Review
702	Jan-Feb, 2024	Prevalence and pattern of dental caries in primary molars among Libyan school children in Benghazi	2022	Buzaribah 2022	It was not conducted in Nigeria
703	Jan-Feb, 2024	Does dental caries increase risk of undernutrition in children?	2022	Tanner 2022	not within context
704	Jan-Feb, 2024	Evaluation of the Frequency of Primary and Permanent Teeth Extraction in Children at a Dental Hospital: A Cross-Sectional Study.	2022	TATLI 2022	not within context
705	Jan-Feb, 2024	Pattern, frequency and causes of dental extraction among children/adolescents Syrian refugees: an observational study	2022	Salim 2022	It was not conducted in Nigeria
706	Jan-Feb, 2024	Are Molar-Incisor Hypomineralization and Hypomineralized Second Primary Molars Predictive of Dental Caries?: A Systematic Review	2022	Salem 2022	Review
707	Jan-Feb, 2024	Severity and Pattern of Dental Caries of the First Permanent Molars among 5–12-Year-Old Children attending Dubai Dental Hospital in the United Arab Emirates	2022	Mansour 2022	It was not conducted in Nigeria
708	Jan-Feb, 2024	Assessing consequences of untreated dental caries using pufa/PUFA index among 6–12 years old schoolchildren in a rural population of Kerala	2022	Vasavan 2022	Not within study context
709	Jan-Feb, 2024	Oral health disparities among underserved populations in Nigeria	2022	Arua 2022	It was not conducted in Nigeria
710	Jan-Feb, 2024	Analysis of the Dental Caries Epidemiological Profile in Children of Benguela city, Angola	2022	Songa 2022	It was not conducted in Nigeria
711	Jan-Feb, 2024	Profiles of sugar fermenting bacteria of the oral cavity among children with dental caries attending stomatology services at Ruhengeri referral hospital in …	2022	Yadufashije 2022	It was not conducted in Nigeria
712	Jan-Feb, 2024	ORIGINAL: The Nigerian Dentist: Emerging Trends in Caries Management: West Afr J Med. 2022 Dec 29; 39 (12): 1285-1293.	2022	Orenuga 2022	Not within study context
713	Jan-Feb, 2024	Prevalence of oral conditions and associated factors among schoolchildren in Accra, Ghana: a cross-sectional study	2022	Blankson 2022	It was not conducted in Nigeria
714	Jan-Feb, 2024	The Association of Developmental Dental Defects and the Clinical Consequences in the Primary Dentition: A Systematic Review of Observational Studies	2022	Portella 2022	Review
715	Jan-Feb, 2024	Tooth eruption and caries patterns in the first permanent molars of 6–8-year-old schoolchildren in Shenzen, China	2022	Fang 2022	It was not conducted in Nigeria
716	Jan-Feb, 2024	Correlation between the Prevalence and Severity of Molar Incisor Hypomineralization and Age and Sex among a Group of Egyptian Children: A Cross Sectional Study	2022	Abdelmoniem 2022	It was not conducted in Nigeria
717	Jan-Feb, 2024	Prevalence of molar incisor hypomineralization in over 30,000 schoolchildren in Switzerland	2022	Abdelaziz 2022	Not within study context
718	Jan-Feb, 2024	Dental pathologies in the nigerian local pigs (Sus scrofa)	2022	Okandeji 2022	Not within study context
719	Jan-Feb, 2024	Caries Risk Assessment among 6-to 12-Year-Old Public and Private School Children in Benin City, Nigeria—a pilot study	2022	OGORDI 2022	It was not conducted in Nigeria
720	Jan-Feb, 2024	Mother's Characteristics and Socioeconomic Status as Possible Risk Factors for Children's Caries in Jordan	2022	Al-Rashdan 2022	It was not conducted in Nigeria
721	Jan-Feb, 2024	Dental health promotion among Nigerian school children: Why a priority	2022	Alufa 2022	It was not conducted in Nigeria
722	Jan-Feb, 2024	Prevalence of dental caries among primary school children in Poonamallee, Chennai	2022	Shilpa 2022	It was not conducted in Nigeria
723	Jan-Feb, 2024	Vitamin D status and tooth enamel hypomineralization are not associated in 4-y-old children: An Odense Child Cohort study	2022	Mortensen 2022	It was not conducted in Nigeria
724	Jan-Feb, 2024	Association of Adverse Childhood Experiences with Oral Health Status of children living in Rural Areas of Alexandria, Egypt: A household Survey	2022	Moussa 2022	It was not conducted in Nigeria
725	Jan-Feb, 2024	Individual, family, and socioeconomic contributors to dental caries in children from low-and middle-income countries	2022	Yousaf 2022	It was not conducted in Nigeria
726	Jan-Feb, 2024	Caries assessment in preschool children in relation to some socioeconomic factors	2022	Ismail 2022	It was not conducted in Nigeria
727	Jan-Feb, 2024	Permanent teeth loss: A 5-year retrospective analysis of the patterns and indications of intra-alveolar exodontia in Najran, Kingdom of Saudi Arabia	2022	Braimah 2022	It was not conducted in Nigeria
728	Jan-Feb, 2024	A retrospective study on root canal treatment of first permanent molars in children aged 8-16 years	2022	Günay 2022	It was not conducted in Nigeria
729	Jan-Feb, 2024	Sexual health risk indicators and their associations with caries status and gingival health of adolescents resident in sub-urban South-West Nigeria	2022	Folayan 2022	Not within study context
730	Jan-Feb, 2024	Assessing the Clinical Consequences of Untreated Caries in 8-to 10-Year-Old Children with Pufa Index	2022	Gören 2022	It was not conducted in Nigeria
731	Jan-Feb, 2024	Prevalence of hypomineralised second primary molars (HSPM): A systematic review and meta‐analysis	2022	McCarra 2022	Review
732	Jan-Feb, 2024	Childhood malnutrition and hypo mineralized molar defects; a cross sectional study, Egypt [version 2; peer review	2022	Ibrahim 2022	Review
733	Jan-Feb, 2024	Malocclusion and occlusal traits among dental and nursing students of Seven North-East states of India	2022	Devi 2022	It was not conducted in Nigeria
734	Jan-Feb, 2024	Prevalence and impact of dental caries and consequences of non-treatment on the quality of life of schoolchildren.	2022	Giacomin 2022	It was not conducted in Nigeria
735	Jan-Feb, 2024	Clinical and morphological evaluation of permanent first molars in Turkey	2022	Kılinç 2022	It was not conducted in Nigeria
736	Jan-Feb, 2024	Implementation and Effectiveness of School-Based Dental Screening	2022	Aldergham 2022	It was not conducted in Nigeria
737	Jan-Feb, 2024	Prevalence of molar incisor hypominerlization among a group of Egyptian children: A cross sectional study	2022	Ghaffar 2022	It was not conducted in Nigeria
738	Jan-Feb, 2024	Dental caries according to CAST among Zambian adolescents; pattern, socio-demographic and behavioral correlates	2022	Anthony 2022	It was not conducted in Nigeria
739	Jan-Feb, 2024	Developmental Enamel Defects in Children from the Southern Region of Ecuador	2022	Vélez-León 2022	It was not conducted in Nigeria
740	Jan-Feb, 2024	Orofacial dysfunction, nonnutritive sucking habits, and dental caries influence malocclusion in children aged 8-10 years	2022	Granja 2022	It was not conducted in Nigeria
741	Jan-Feb, 2024	… of Biofilm Forming Oral Streptococci Species Isolated from Dental Caries Patients Visiting Federal College of Dental Technology and Therapy, Enugu Nigeria	2022	Ngwu 2022	Not within study context
742	Jan-Feb, 2024	Endodontic treatments on permanent teeth in pediatric patients aged 6–12 years old	2022	Lee 2022	It was not conducted in Nigeria
743	Jan-Feb, 2024	Knowledge, Attitude, and Practice of Parents toward Their Children's Oral Health and its Influence on the Dental Caries Status of 5-10-year-old Schoolchildren …	2022	Patil 2022	It was not conducted in Nigeria
744	Jan-Feb, 2024	Pattern, frequency and causes of tooth extraction among adult Syrian refugees	2022	Salim 2022	It was not conducted in Nigeria
745	Jan-Feb, 2024	Factors relating to failure rates of dental procedures in children following comprehensive dental treatments under general anesthesia: A 2-year retrospective …	2022	Elkhodary 2022	It was not conducted in Nigeria
746	Jan-Feb, 2024	Association Between Caries Experience and School Performance in an Island Community: Full-Time versus Part-Time Public Schools	2022	Mattos 2022	It was not conducted in Nigeria
747	Jan-Feb, 2024	Oral Health Status and Practices, and Anthropometric Measurements of Preschool Children: Protocol for a Multi-African Country Survey	2022	Tantawi 2022	It was not conducted in Nigeria
748	Jan-Feb, 2024	Prevalence of malocclusion in public school students in the mixed dentition phase and its association with early loss of deciduous teeth	2022	Fadel 2022	It was not conducted in Nigeria
749	Jan-Feb, 2024	Prevalence of Early Childhood Caries and the Related Factors among 3-5-Year-Old Children in Babol, Iran	2022	Jamshidi 2022	It is not conducted in Nigeria
750	Jan-Feb, 2024	The risk factors and pattern of traumatic dental injuries in 10–12-year olds in Kano, Nigeria	2022	Okolo 2022	Wrong outcome
751	Jan-Feb, 2024	Ludwig's angina in Nigeria: The disease of the poor and health inequality!	2022	Osaghae 2022	Wrong outcome
752	Jan-Feb, 2024	The oral health burden of rural paediatric populations exposed to differing concentrations of naturally occurring fluoride in Vanuatu	2022	Webb 2022	It was not conducted in Nigeria
753	Jan-Feb, 2024	The prevalence of different types of occlusal relationships based on the type of terminal plane in primary dentition: a study among 3-to 6-year old children in …	2022	Golovachova 2022	It was not conducted in Nigeria
754	Jan-Feb, 2024	Dental and Orofacial Trauma Impacts on Oral-Health-Related—Quality of Life in Children: Low-and Middle-Income Countries	2022	Malele-Kolisa 2022	It was not conducted in Nigeria
755	Jan-Feb, 2024	Research Article Mother's Characteristics and Socioeconomic Status as Possible Risk Factors for Children's Caries in Jordan	2022	Al-Rashdan 2022	It was not conducted in Nigeria
756	Jan-Feb, 2024	Prevalence of malocclusion in Africa: A systematic review and meta-analysis	2022	Yemitan 2022	Review
757	Jan-Feb, 2024	Effects of different remineralization agents on MIH defects: a randomized clinical study	2022	Olgen 2022	Wrong study design
758	Jan-Feb, 2024	Caries assessment in Egyptian adolescents concerning some epidemiological factors	2022	Ismail 2022	Wrong study design
759	Jan-Feb, 2024	Blindness Secondary to Odontogenic Infections: Case Series from a Tertiary Health Care Facility in Sokoto, Northwestern Nigeria	2022	Bala 2022	Not within study context
760	Jan-Feb, 2024	Premature loss of primary molars: impact on the oral health-related quality of life of schoolchildren	2022	Evangelista 2022	It was not conducted in Nigeria
761	Jan-Feb, 2024	Early Childhood Caries in Preschool Children of Ambala District: A Cross-sectional Study	2022	Bilal 2022	It was not conducted in Nigeria
762	Jan-Feb, 2024	Oral-Health-Related Quality of Life as Measured with the Child-OIDP Index and Oral Health Status in Spanish Adolescents	2022	Alvarez-Azaustre 2022	It was not conducted in Nigeria
763	Jan-Feb, 2024	Prevalence of orthodontic and prosthodontic treatment needs in differently abled population—A systematic review	2022	Pradeep 2022	Review
764	Jan-Feb, 2024	Oral Health Status and Oral Hygiene Practices among Urban Slum Dwellers in Rawalpindi, Islamabad, Pakistan: Oral Health and Hygiene Practices Among Urban …	2022	Habib 2022	It was not conducted in Nigeria
765	Jan-Feb, 2024	Social and Behavioural Risk Factors of Early Childhood Caries Among Children Aged 4–47 Months: A Cross-Sectional Study	2022	Baltaci 2022	It was not conducted in Nigeria
766	Jan-Feb, 2024	Incisor liability and its effects among East Asian children	2022	Sun 2022	It was not conducted in Nigeria
767	Jan-Feb, 2024	Dental Fluorosis and Its Associated Factors Amongst Libyan Schoolchildren	2022	Arheiam 2022	It was not conducted in Nigeria
768	Jan-Feb, 2024	Parity, dental caries and implications for maternal depletion syndrome in northern Nigerian Hausa women	2023	Oziegbe 2023	Wrong outcome
769	Jan-Feb, 2024	Dental caries; its sequelae and treatment among patients in a tertiary hospital in north–western Nigeria: A retrospective study	2023	Bala 2023	Wrong outcome
770	Jan-Feb, 2024	Prevalence and associated factors of enamel developmental defects among Nigerian children with perinatal HIV exposure	2023	Onyia 2023	Wrong outcome
771	Jan-Feb, 2024	USING OF ICDAS II CRITERIA FOR THE ASSESSMENT OF DENTAL CARIES IN CHILDREN WITH CEREBRAL PALSY	2023	Bidenko 2023	It was not conducted in Nigeria
772	Jan-Feb, 2024	Behavioral and social determinants of early childhood caries among Palestinian preschoolers in Jerusalem area: a cross-sectional study	2023	Kateeb 2023	It was not conducted in Nigeria
773	Jan-Feb, 2024	Using traditional rhyme (folk song) as a tool for oral hygiene promotion (UTRATOHP) among children in rural communities in Nigeria: a protocol for a randomised …	2023	Fagbule 2023	Wrong outcome
774	Jan-Feb, 2024	Brazilian special olympics athletes: Oral health problems	2023	Pinho 2023	It was not conducted in Nigeria
775	Jan-Feb, 2024	Fewer Children in Families Associated with Lower Odds of Early Childhood Caries: A Sample from Three Countries	2023	Park 2023	It was not conducted in Nigeria
776	Jan-Feb, 2024	Contextual and Individual Determinants of Anterior Open Bite in Adolescents	2023	Roosevelt-Silva 2023	It was not conducted in Nigeria
777	Jan-Feb, 2024	DESCRIPTION OF EARLY CHILDHOOD CARIES WITH CHRONOLOGICAL AGE OF DENTAL IN PRESCHOOL CHILDREN AT RSGM UNJANI	2023	Fithriyah 2023	It was not conducted in Nigeria
778	Jan-Feb, 2024	Prevalence of dental caries and relation with nutritional status among school-age children in resource limited setting of southern Ethiopia	2023	Bassa 2023	It was not conducted in Nigeria
779	Jan-Feb, 2024	Assessment of permanent teeth development in children with multiple persistent primary teeth	2023	Topal 2023	It was not conducted in Nigeria
780	Jan-Feb, 2024	Current knowledge about early childhood caries in the gulf cooperation council with worldwide reflection: Scoping review of the scientific literature (2010 …	2023	Alkhtib 2023	Review
781	Jan-Feb, 2024	Oral Health Status among 9 years old school Children in Al-Diwaniyah City/Iraq.			It was not conducted in Nigeria
782	Jan-Feb, 2024	CARIES PREVALENCE OF CHILDREN ATTENDING SPECIAL NEEDS SCHOOLS IN JOHANNESBURG, GAUTENG PROVINCE, SOUTH AFRICA			It was not conducted in Nigeria
783	Jan-Feb, 2024	THE FREQUENCY OF CARIES IN SCHOOL GOING CHILDREN OF PESHAWAR			It was not conducted in Nigeria
784	Jan-Feb, 2024	Study about eruption and caries experience of premolars in a sample of children and adolescents			It was not conducted in Nigeria
785	Jan-Feb, 2024	Hypomineralized Second Primary Molar: Prevalence, Clinical Presentation and Distribution of the Lesion			It was not conducted in Nigeria
786	Jan-Feb, 2024	Prevalence of Early Childhood Caries in Preschool Children Attending Anganwadis in Mysuru Urban, Karnataka			It was not conducted in Nigeria
787	Jan-Feb, 2024	Public health perspective of untreated dental caries among 5–7-year-old school children in rural Sri Lanka–A cross-sectional survey			It was not conducted in Nigeria
788	Jan-Feb, 2024	TA Oyedele, MO Folayan, CA Adekoya-Sofowora, EO Oziegbe			Wrong outcome
789	Jan-Feb, 2024	; "			It was not conducted in Nigeria
790	Jan-Feb, 2024	eMMMMM OA Popoola,* OO Denloye'			It was not conducted in Nigeria
791	Jan-Feb, 2024	Malnutrition and Oral Health of Children			It was not conducted in Nigeria
792	Jan-Feb, 2024	Geographical mapping of fluoride levels in drinking water sources in Nigeria			Wrong outcome
793	Jan-Feb, 2024	BELIEFS, ATTITUDES AND ORAL HYGIENE PRACTICES AMONG SCHOOL CHILDREN IN NIGERIA			It was not conducted in Nigeria
794	Jan-Feb, 2024	ASSESSMENT OF SEVERITY OF MANDIBULAR INCISOR CROWDING AMONG LATE MIXED DENTITION			It was not conducted in Nigeria
795	Jan-Feb, 2024	CIENTIFIC iRTICLE			It was not conducted in Nigeria
796	Jan-Feb, 2024	Journal Homepage:-www. journalijar. com			It was not conducted in Nigeria
797	Jan-Feb, 2024	Distribution and morphology of hypomineralisation defects in primary teeth			It was not conducted in Nigeria
798	Jan-Feb, 2024	Gingival Condition and Enamel Defect Among Secondary School Female Students in Kirkuk City/Iraq			It was not conducted in Nigeria
799	Jan-Feb, 2024	Caries severity in relation to salivary vitamins (A, C and E) among blind children compared with normal children			It was not conducted in Nigeria
800	Jan-Feb, 2024	Oral health status, knowledge and dietary habits among urban and rural 6-7 year old children in the Windhoek area, Namibia			It was not conducted in Nigeria
801	Jan-Feb, 2024	DENTAL CARIES STATUS OF SCHOOL GOING CHILDREN IN MADURAI CITY			It was not conducted in Nigeria
802	Jan-Feb, 2024	Determine the Pattern and Etiology of Permanent Teeth Extraction			Not within the study context
803	Jan-Feb, 2024	Rate of plaque formation and its effect on gingival health of children.			Not within the study context
804	Jan-Feb, 2024	Determinants Of Oral Hygiene Status Among Junior Secondary School Students In Ilorin West Local Government Area Of Nigeria			Not within the study context
805	Jan-Feb, 2024	Mandibular Facial Talon Cusp: Review Of Literature And			Review
806	Jan-Feb, 2024	Annals Medicus			Review
807	Jan-Feb, 2024	Aluhê Lopes Fatturi, Bruna Leticia Menoncin, Magdalena Torres Reyes, Michelle Meger, Rafaela Scariot, João			Not within the study context
808	Jan-Feb, 2024	Pervasiveness of Traumatic Dental Injury Amongst Primary School Children in Public and Private Sector Schools			Review
809	Jan-Feb, 2024	Oral Habits in Relation to Malocclusions: A Review			Review
810	Jan-Feb, 2024	Prevalence of Oral Infections and Associated Demographic Factors Among Patients in Benin City Metropolis, Nigeria	2022	Akerele 2022	Wrong outcome
811	Jan-Feb, 2024	ENDODONTIC TREATMENT IN CHILDREN: A FIVE-YEAR RETROSPECTIVE STUDY OF CASES SEEN AT THE UNIVERSITY COLLEGE HOSPITAL, IBADAN, NIGERIA	2018	Ayebameru 2018	Wrong outcome
812	Jan-Feb, 2024	Perinatal HIV Infection and Exposure and Their Association With Dental Caries in Nigerian Children	2018	Coker 2018	Wrong outcome
813	Jan-Feb, 2024	THE PATTERN OF DENTAL CARIES IN CHILDREN IN PORT HARCOURT, NIGERIA	2015	Eigbobo 2015	Wrong outcome
814	Jan-Feb, 2024	Tooth Loss Among Nigerians Treated in Teaching Hospitals: A National Pilot Study	2010	Esan 2010	Wrong outcome
815	Jan-Feb, 2024	Psychosocial, education, economic factors, decision-making ability, and caries status of mothers of children younger than 6 years in suburban Nigeria	2020	Folayan 2020	Wrong outcome
816	Jan-Feb, 2024	Association between adverse childhood experiences, bullying, self-esteem, resilience, social support, caries and oral hygiene in children and adolescents in sub- urban Nigeria	2020	Folayan 2020	Wrong outcome
817	Jan-Feb, 2024	Individual and familial factors associated with caries and gingivitis among adolescents resident in a semi-urban community in South-Western Nigeria	2021	Folayan 2021	Wrong outcome
818	Jan-Feb, 2024	Associations between a history of sexual abuse and dental anxiety, caries experience and oral hygiene status among adolescents in sub-urban South West Nigeria	2021	Folayan 2021	Wrong outcome
819	Jan-Feb, 2024	Epidemiological profile of early childhood caries in a sub-urban population in Nigeria	2021	Folayan 2021	Wrong outcome
820	Jan-Feb, 2024	Prevalence of Dental Caries and Pattern of Sugar Consumption among Junior Secondary School Students in Northcentral Nigeria	2016	Kalejaiye 2016	Wrong outcome
821	Jan-Feb, 2024	Dental Caries Trend among Adolescents in Lagos, South-west Nigeria	2007	Koleoso 2007	Wrong outcome
822	Jan-Feb, 2024	A Comparison of Caries Prevalence in Children with and Without Cleft Deformities in Enugu, Nigeria	2020	Okoye 2020	Wrong outcome
823	Jan-Feb, 2024	ASSOCIATION OF EARLY CHILDHOOD CARIES WITH BREASTFEEDING AND BOTTLE FEEDING IN SOUTHWESTERN NIGERIAN CHILDREN OF PRESCHOOL AGE	2014	Olatosi 2014	Wrong outcome
824	Jan-Feb, 2024	Prevalence of developmental dental hard-tissue anomalies and association with caries and oral hygiene status of children in Southwestern, Nigeria	2017	Popoola 2017	Wrong outcome
825	Jan-Feb, 2024	Common oral conditions and correlates: an oral health survey in Kwara State Nigeria	2017	Tobin 2017	Wrong outcome

## Sheet: Oral Study 1 (2)
	Date Screened	Title	Published Year	Study	Reasons for exclusion
1	Jan-Feb, 2024	Adult Dental Caries Experience: A Rural-Urban Comparison in Southwestern Nigeria	2019	Ekowmenhenhen 2019	Included, within the context of the study
2	Jan-Feb, 2024	… of Biofilm Forming Oral Streptococci Species Isolated from Dental Caries Patients Visiting Federal College of Dental Technology and Therapy, Enugu Nigeria	2022	Ngwu 2022	Not within study context
3	Jan-Feb, 2024	A 5‐year retrospective study of rampant dental caries among adult patients in a Nigerian Teaching Hospital	2015	Ajayi 2015	Included, within the context of the study
4	Jan-Feb, 2024	A Comparative Analysis of the Duration and Cost of Treatment Between Glass Ionomer and Resin Based Fissure Sealants among Children in Benin City, Nigeria	2017	Sote 2017	Wrong outcome
5	Jan-Feb, 2024	A Comparison of Caries Prevalence in Children with and Without Cleft Deformities in Enugu, Nigeria	2020	Okoye 2020	Wrong outcome
6	Jan-Feb, 2024	A Study of dental caries prevalence in 12–14 year old school children in Ibadan, Nigeria	2005	Denloye 2005	Included, within the context of the study
7	Jan-Feb, 2024	Age-specific associations with dental caries in HIV-infected, exposed but uninfected and HIV-unexposed uninfected children in Nigeria	2022	Akhigbe 2022	Included, within the context of the study
8	Jan-Feb, 2024	An assessment of dental caries and periodontal disease burden in selected primary and secondary school children in Edo State, Southern – Nigeria	2016	Nnawuihe 2016	Included, within the context of the study
9	Jan-Feb, 2024	Appraisal of the national response to the caries epidemic in children in Nigeria	2014	Folayan 2014	not within the study context
10	Jan-Feb, 2024	Assessing consequences of untreated dental caries using pufa/PUFA index among 6–12 years old schoolchildren in a rural population of Kerala	2022	Vasavan 2022	Not within study context
11	Jan-Feb, 2024	Assessing the Clinical Consequences of Untreated Caries in 8-to 10-Year-Old Children with Pufa Index	2022	Gören 2022	It was not conducted in Nigeria
12	Jan-Feb, 2024	Association between dental caries, odontogenic infections, oral hygiene status and anthropometric measurements of children in Lagos, Nigeria	2021	Oyeparo 2021	Included, within the context of the study
13	Jan-Feb, 2024	Association between malocclusion, caries and oral hygiene in children 6 to 12 years old resident in suburban Nigeria	2019	Kolawole 2019	Included, within the context of the study
14	Jan-Feb, 2024	Association between mental health, caries experience and gingival health of adolescents in sub-urban Nigeria	2021	El Tantawi 2021	Included, within the context of the study
15	Jan-Feb, 2024	ASSOCIATION OF EARLY CHILDHOOD CARIES WITH BREASTFEEDING AND BOTTLE FEEDING IN SOUTHWESTERN NIGERIAN CHILDREN OF PRESCHOOL AGE	2014	Olatosi 2014	Wrong outcome
16	Jan-Feb, 2024	Associations between a history of sexual abuse and dental anxiety, caries experience and oral hygiene status among adolescents in sub-urban South West Nigeria	2021	Folayan 2021	Wrong outcome
17	Jan-Feb, 2024	Awareness and oral self-care practices of diabetic patients at a tertiary hospital in Lagos, Nigeria	2017	Afolabi 2017	Wrong outcome
18	Jan-Feb, 2024	Blindness Secondary to Odontogenic Infections: Case Series from a Tertiary Health Care Facility in Sokoto, Northwestern Nigeria	2022	Bala 2022	Not within study context
19	Jan-Feb, 2024	Caries and periodontal health status of prison inmates in Benin City, Nigeria.	2011	Braimoh 2011	Included, within the context of the study
20	Jan-Feb, 2024	Caries assessment in Egyptian adolescents concerning some epidemiological factors	2022	Ismail 2022	Wrong study design
21	Jan-Feb, 2024	Caries Distribution, Prevalence, and Treatment Needs among 12–15-Year-Old Secondary School Students in Port Harcourt, Rivers State, Nigeria	2014	Braimoh 2014	Included, within the context of the study
22	Jan-Feb, 2024	Caries incidence in a cohort of primary school students in Lagos State, Nigeria followed up over a 3 years period	2012	Folayan 2012	Included, within the context of the study
23	Jan-Feb, 2024	Changes in the prevalence of dental caries in primary school children in Lagos State, Nigeria	2014	Sofola 2014	Included, within the context of the study
24	Jan-Feb, 2024	Common benign oral soft tissue masses	2005	Esmeili 2005	Review
25	Jan-Feb, 2024	Common oral conditions and correlates: an oral health survey in Kwara State Nigeria	2017	Tobin 2017	Wrong outcome
26	Jan-Feb, 2024	Common oral conditions and correlates: an oral health survey in Kwara State Nigeria	2017	Tobin 2017	Wrong outcome
27	Jan-Feb, 2024	Comparison of two oral health-related quality of life measures among adult dental patients	2015	Lawal 2015	Wrong outcome
28	Jan-Feb, 2024	DENTAL CARIES AND NUTRITIONAL STATUS OF SCHOOL CHILDREN IN LAGOS, NIGERIA - A PRELIMINARY SURVEY	2016	Adeniyi 2016	Included, within the context of the study
29	Jan-Feb, 2024	Dental caries and oral health: an ignored health barrier to learning in Nigerian slums: a cross sectional survey	2022	Olatosi 2022	Included, within the context of the study
30	Jan-Feb, 2024	Dental Caries and Oral Hygiene Status: Survey of Schoolchildren in Rural Communities, Southwest Nigeria	2018	Akinyamoju 2018	Included, within the context of the study
31	Jan-Feb, 2024	Dental Caries Experience and MIH in Children Pattern and Severity NJBCS.	2020	Oyedele 2020	Included, within the context of the study
32	Jan-Feb, 2024	Dental caries experience and treatment needs of an adult female population in Nigeria.	2017	Lawal 2017	Included, within the context of the study
33	Jan-Feb, 2024	Dental caries experience in primary school pupils in Port Harcourt, Nigeria	2017	Eigbobo 2017	Included, within the context of the study
34	Jan-Feb, 2024	Dental caries in 12-year-old suburban Nigerian school children	2006	Adekoya-Sofowora 2006	Included, within the context of the study
35	Jan-Feb, 2024	Dental caries occurrence and associated oral hygiene practices among rural and urban Nigerian pre-school children	2009	Adeniyi 2009	Included, within the context of the study
36	Jan-Feb, 2024	Dental caries pattern and predisposing oral hygiene related factors in Nigerian preschool children	2007	Sowole 2007	Included, within the context of the study
37	Jan-Feb, 2024	Dental Caries Prevalence, Severity, and Pattern Among Male Adolescents in Kano, Nigeria	2022	Okolo 2022	Included, within the context of the study
38	Jan-Feb, 2024	Dental Caries Severity and Nutritional Status of Nigerian Preschool Children	2022	Olatosi 2022	Included, within the context of the study
39	Jan-Feb, 2024	Dental Caries Trend among Adolescents in Lagos, South-west Nigeria	2007	Koleoso 2007	Wrong outcome
40	Jan-Feb, 2024	Dental caries; its sequelae and treatment among patients in a tertiary hospital in north–western Nigeria: A retrospective study	2023	Bala 2023	Wrong outcome
41	Jan-Feb, 2024	Dental health among school population in Nigeria; do we sense any change	2006	El-Nadeef 2006	Not an observational study
42	Jan-Feb, 2024	Dental pathologies in the nigerian local pigs (Sus scrofa)	2022	Okandeji 2022	Not within study context
43	Jan-Feb, 2024	Determinants of preventive dental practice for children among final‐year dental students in N igeria	2014	Folayan 2014	Wrong outcome
44	Jan-Feb, 2024	Digit Sucking Habit and Association with Dental Caries and Oral Hygiene Status of Children Aged 6 Months to 12 Years Resident in Semi-Urban Nigeria	2016	Kolawole 2016	Included, within the context of the study
45	Jan-Feb, 2024	Digit sucking, age, sex, and socioeconomic status as determinants of oral hygiene status and gingival health of children in Suburban Nigeria	2016	Agbaje 2016	Wrong outcome
46	Jan-Feb, 2024	Disparities in Caries Experience and Socio-Behavioural Risk Indicators Among Private School Children in Lagos, Nigeria	2020	Olatosi 2020	Included, within the context of the study
47	Jan-Feb, 2024	Effects of different remineralization agents on MIH defects: a randomized clinical study	2022	Olgen 2022	Wrong study design
48	Jan-Feb, 2024	Epidemiological profile of early childhood caries in a sub-urban population in Nigeria	2021	Folayan 2021	Wrong outcome
49	Jan-Feb, 2024	Factors associated with the occurrence of developmental defects of enamel and dental fluorosis among 4 and 8 year olds in Nigeria	2016	Ibiyemi 2016	Wrong outcome
50	Jan-Feb, 2024	Findings from a study in a defined urban population in South- western Nigeria using the PUFA index	2014	Dedeke 2014	Included, within the context of the study
51	Jan-Feb, 2024	Impact of dental caries and its treatment on the quality of life of 12- to 15-year-old adolescents in Benin, Nigeria	2015	Chukwumah 2015	Included, within the context of the study
52	Jan-Feb, 2024	Impact of oral hygiene and socio-demographic factors on dental caries in a suburban population in Nigeria	2018	Oyedele 2018	Included, within the context of the study
53	Jan-Feb, 2024	Impact of Untreated Dental Caries on Daily Performances of Children From Low Social Class in an Urban African Population: The Importance of Pain	2019	Lawal 2019	Included, within the context of the study
54	Jan-Feb, 2024	Individual and familial factors associated with caries and gingivitis among adolescents resident in a semi-urban community in South-Western Nigeria	2021	Folayan 2021	Wrong outcome
55	Jan-Feb, 2024	Ludwig's angina in Nigeria: The disease of the poor and health inequality!	2022	Osaghae 2022	Wrong outcome
56	Jan-Feb, 2024	Ludwig's angina: Analysis of 28 cases seen and managed in Sokoto, Northwest Nigeria	2016	Braimah 2016	Wrong outcome
57	Jan-Feb, 2024	Malnutrition, enamel defects, and early childhood caries in preschool children in a sub-urban Nigeria population	2020	Folayan 2020	Included, within the context of the study
58	Jan-Feb, 2024	mortality revisited	2005	Oginni 2005	Did not talk about prevalence of dental caries
59	Jan-Feb, 2024	Oral Disease Burden amongst Residents of an Internally Displaced Persons Camp in Nigeria	2021	Nnawuihe 2021	Included, within the context of the study
60	Jan-Feb, 2024	Oral health characteristics of children and teenagers with special health care needs in Ile-Ife, Nigeria.	2019	Akinwonmi 2019	Included, within the context of the study
61	Jan-Feb, 2024	Oral health condition and treatment needs of a group of Nigerian individuals with Down syndrome	2007	Oredugba 2007	Wrong outcome
62	Jan-Feb, 2024	Oral health status and treatment needs of internally displaced persons	2019	Umeizudike 2019	Included, within the context of the study
63	Jan-Feb, 2024	Oral health status of children seen at a paediatric neurology clinic in a tertiary hospital in Nigeria	2012	Denloye 2012	Included, within the context of the study
64	Jan-Feb, 2024	Oral health status, knowledge of dental caries aetiology, and dental clinic attendance: A comparison of secondary school students in the rural and urban areas of Lagos	2016	Soroye 2016	Included, within the context of the study
65	Jan-Feb, 2024	ORIGINAL: The Nigerian Dentist: Emerging Trends in Caries Management: West Afr J Med. 2022 Dec 29; 39 (12): 1285-1293.	2022	Orenuga 2022	Not within study context
66	Jan-Feb, 2024	Parity, dental caries and implications for maternal depletion syndrome in northern Nigerian Hausa women	2023	Oziegbe 2023	Wrong outcome
67	Jan-Feb, 2024	Pattern, frequency and causes of dental extraction among children/adolescents Syrian refugees: an observational study	2022	Salim 2022	It was not conducted in Nigeria
68	Jan-Feb, 2024	Patterns of drugs prescribed for dental outpatients in Nigeria: findings and implications	2017	Fadare 2017	Wrong outcome
69	Jan-Feb, 2024	Prevalence and Associated Factors of Dental Caries among Primary School Children in South-East Nigeria	2021	Onyejaka 2021	Included, within the context of the study
70	Jan-Feb, 2024	Prevalence and associated factors of enamel developmental defects among Nigerian children with perinatal HIV exposure	2023	Onyia 2023	Wrong outcome
71	Jan-Feb, 2024	Prevalence and clinical consequences of untreated dental caries using PUFA index in suburban Nigerian school children	2013	Ozeigbe 2013	Included, within the context of the study
72	Jan-Feb, 2024	Prevalence and determinants of dental anxiety among adult population in Benin City, Nigeria	2016	Bashiru 2016	Wrong outcome
73	Jan-Feb, 2024	Prevalence and determinants of oral health conditions and treatment needs among slum and non-slum urban residents: Evidence from Nigeria	2022	Osuh 2022	Included, within the context of the study
74	Jan-Feb, 2024	Prevalence and extent of enamel defects in the permanent teeth of 8-year-old Nigerian children	2018	Ibiyemi 2018	Wrong outcome
75	Jan-Feb, 2024	Prevalence and family structures related factors associated with crown trauma in school children resident in suburban Nigeria	2016	Oyedele 2016	Wrong outcome
76	Jan-Feb, 2024	Prevalence and Pattern of Dental Caries Among a Sample of Nigerian Public Primary School Children	2012	Adeniyi 2012	Included, within the context of the study
77	Jan-Feb, 2024	Prevalence and pattern of early childhood caries in Ibadan, Nigeria	2014	Iyun 2014	Included, within the context of the study
78	Jan-Feb, 2024	Prevalence and severity of malocclusion in adolescent Kuwaitis	2005	Behbehani 2005	Not conducted in Nigeria
79	Jan-Feb, 2024	Prevalence of common oral diseases among Senior Secondary School students in Enugu State, Nigeria	2021	Okoli 2021	Included, within the context of the study
80	Jan-Feb, 2024	Prevalence of Dental Caries Among Children and Young Adults with Disabilities Attending a Special Needs School in Sokoto, Nigeria	2022	Ogbeide 2022	Included, within the context of the study
81	Jan-Feb, 2024	Prevalence of dental caries and oral hygiene status of a screened population in Port Harcourt, Rivers State, Nigeria	2015	Olabisi 2015	Included, within the context of the study
82	Jan-Feb, 2024	Prevalence of Dental Caries and Pattern of Sugar Consumption among Junior Secondary School Students in Northcentral Nigeria	2016	Kalejaiye 2016	Wrong outcome
83	Jan-Feb, 2024	Prevalence of dental caries in children with chronic heart disease	2019	Aliyu 2019	Included, within the context of the study
84	Jan-Feb, 2024	Prevalence of dental caries in public and private primary schools in llorin South Local Government Area of Kwara State, Nigeria	2018	Uthman 2018	Included, within the context of the study
85	Jan-Feb, 2024	Prevalence of developmental dental hard-tissue anomalies and association with caries and oral hygiene status of children in Southwestern, Nigeria	2017	Popoola 2017	Wrong outcome
86	Jan-Feb, 2024	Prevalence of developmental dental hard-tissue anomalies and association with caries and oral hygiene status of children in Southwestern, Nigeria	2017	Popoola 2017	Wrong outcome
87	Jan-Feb, 2025	Prevalence of developmental dental hard-tissue anomalies and association with caries and oral hygiene status of children in Southwestern, Nigeria	2017	Popoola 2017	Wrong outcome
88	Jan-Feb, 2024	Prevalence of molar incisor hypomineralization in over 30,000 schoolchildren in Switzerland	2022	Abdelaziz 2022	Not within study context
89	Jan-Feb, 2024	Prevalence of oral conditions and associated factors among schoolchildren in Accra, Ghana: a cross-sectional study	2022	Blankson 2022	It was not conducted in Nigeria
90	Jan-Feb, 2024	Prevalence, and early childhood caries risk indicators in preschool children in suburban Nigeria	2015	Folayan 2015	Included, within the context of the study
91	Jan-Feb, 2024	Prevalence, pattern and severity of molar incisor hypomineralisation in 8-to 10-year-old school children in Ile-Ife, Nigeria	2015	Oyedele 2015	Wrong outcome
92	Jan-Feb, 2024	Preventive oral health practices of school pupils in Southern Nigeria	2014	Folayan 2014	Not within the study context
93	Jan-Feb, 2024	Programme guidelines for promoting good oral health for children in Nigeria: a position paper	2014	Folayan 2014	not within the study context
94	Jan-Feb, 2024	Relationship Between Socio-Demographic Profile, Parity and Dental Caries Among a Group of Nursing Mothers in South East, Nigeria	2021	Onyejaka 2021	Included, within the context of the study
95	Jan-Feb, 2024	Relevance of routine blood pressure assessment in adult patients at a dental clinic in a tertiary institution in Lagos, Nigeria	2013	Umeizudike 2013	Not within the study context
96	Jan-Feb, 2024	Risk Factors of Early Childhood Caries among Children in Enugu, Nigeria	2016	Onyejaka 2016	Included, within the context of the study
97	Jan-Feb, 2024	Risk indicators for dental caries, and gingivitis among 6–11-year-old children in Nigeria: a household-based survey	2022	Folayan 2022	Included, within the context of the study
98	Jan-Feb, 2024	Self-Reported Dental Pain and Dental Caries Among 8–12-Year-Old School Children: An Exploratory Survey in Lagos, Nigeria	2017	Adeniyi 2017	Included, within the context of the study
99	Jan-Feb, 2024	Sexual health risk indicators and their associations with caries status and gingival health of adolescents resident in sub-urban South-West Nigeria	2022	Folayan 2022	Not within study context
100	Jan-Feb, 2024	The prevalence of dental erosion in Nigerian patients with gastro-oesophageal reflux disease	2005	Oginni 2005	Not an observational study
101	Jan-Feb, 2024	The prevalence of early childhood caries and its associated risk factors among preschool children referred to a tertiary care institution	2015	Olatosi 2015	Included, within the context of the study
102	Jan-Feb, 2024	The risk factors and pattern of traumatic dental injuries in 10–12-year olds in Kano, Nigeria	2022	Okolo 2022	Wrong outcome
103	Jan-Feb, 2024	Traumatic dental injuries in children: the experience of a Nigerian tertiary hospital	2017	CHUKWUMAH 2017	Wrong outcome
104	Jan-Feb, 2024	Trends in dental caries prevalence and severity in South Africa	2007	Wyk 2007	It is not conducted in Nigeria
105	Jan-Feb, 2024	Use of caries prevention tools and associated caries risk in a suburban population of children in Nigeria	2016	Folayan 2016	Wrong outcome
106	Jan-Feb, 2024	Using traditional rhyme (folk song) as a tool for oral hygiene promotion (UTRATOHP) among children in rural communities in Nigeria: a protocol for a randomised …	2023	Fagbule 2023	Wrong outcome
107	Jan-Feb, 2024	Validation of maternal report of early childhood caries status in Ile-Ife, Nigeria	2020	Folayan 2020	Included, within the context of the study

## Sheet: Sheet1
5	Akerele 2022	Prevalence of Oral Infections and Associated Demographic Factors Among Patients in Benin City Metropolis, Nigeria	2022		598	0 - 60 Years	Urban	Edo
10	Ayebameru 2018	ENDODONTIC TREATMENT IN CHILDREN: A FIVE-YEAR RETROSPECTIVE STUDY OF CASES SEEN AT THE UNIVERSITY COLLEGE HOSPITAL, IBADAN, NIGERIA	2018	Retrospective	312	< 16 years		Oyo
14	Coker 2018	Perinatal HIV Infection and Exposure and Their Association With Dental Caries in Nigerian Children	2018	Cross-Sectional	335	6 - 72 months	Urban	Benin	Oral Examination
19	Eigbobo 2015	THE PATTERN OF DENTAL CARIES IN CHILDREN IN PORT HARCOURT, NIGERIA	2015	Retrospective	334	1 - 16 Years	Urban	Rivers
22	Esan 2010	Tooth Loss Among Nigerians Treated in Teaching Hospitals: A National Pilot Study	2010	Prospective	3431	17 - 90 Years		Osun, Benin, Enugu, Sokoto, Borno, FCT
26	Folayan 2020	Psychosocial, education, economic factors, decision-making ability, and caries status of mothers of children younger than 6 years in suburban Nigeria	2020	Cross-Sectional	1549	16 - 55 years	Sub-Urban	Osun	Oral Examination
27	Folayan 2020	Association between adverse childhood experiences, bullying, self-esteem, resilience, social support, caries and oral hygiene in children and adolescents in sub- urban Nigeria	2020	Cross-Sectional	1001	6 - 16 years	Sub-Urban	Osun	Oral Examination
29	Folayan 2021	Individual and familial factors associated with caries and gingivitis among adolescents resident in a semi-urban community in South-Western Nigeria	2021	Cross-Sectional	1472	10 - 19 years	Semi-Urban	Osun
30	Folayan 2021	Associations between a history of sexual abuse and dental anxiety, caries experience and oral hygiene status among adolescents in sub-urban South West Nigeria	2021	Cross-Sectional	1056	10 - 19 years	Sub-Urban	Osun
31	Folayan 2021	Epidemiological profile of early childhood caries in a sub-urban population in Nigeria	2021	Cross-Sectional	1549	6 - 71 months	Sub-Urban	Osun	Clinical Examination
33	Kalejaiye 2016	Prevalence of Dental Caries and Pattern of Sugar Consumption among Junior Secondary School Students in Northcentral Nigeria	2016	Cross-Sectional	394	12 - years	Rural	Kwara	Dental Examination
36	Koleoso 2007	Dental Caries Trend among Adolescents in Lagos, South-west Nigeria	2007	Cross-Sectional	600	11 - 16 years	Urban	Lagos	Oral Examination
44	Okoye 2020	A Comparison of Caries Prevalence in Children with and Without Cleft Deformities in Enugu, Nigeria	2020	Comparative	124	3 - 18 years		Enugu	Clinical Examination
46	Olatosi 2014	ASSOCIATION OF EARLY CHILDHOOD CARIES WITH BREASTFEEDING AND BOTTLE FEEDING IN SOUTHWESTERN NIGERIAN CHILDREN OF PRESCHOOL AGE	2014		302	6 - 70 months	Urban	Lagos	Oral Examination
59	Popoola 2017	Prevalence of developmental dental hard-tissue anomalies and association with caries and oral hygiene status of children in Southwestern, Nigeria	2017	Cross-Sectional	1565	12 - 15 years	Sub-Urban, Urban	Osun, Oyo
65	Tobin 2017	Common oral conditions and correlates: an oral health survey in Kwara State Nigeria	2017		150	5 - 6, 12 and 35 - 44 years	Rural and Urban	Kwara	Clinical Oral Examination
